# Supplementary material for: Effect of the res2 transcription factor gene deletion on protein secretion and stress response in the hyperproducer strain Trichoderma reesei Rut-C30
Source: BMC Microbiol. 2023 Nov 30;23:374. doi: 10.1186/s12866-023-03125-z (PMC10687790; doi:10.1186/s12866-023-03125-z)
Supplement: Supplementary file 4 — Additional file 4. Clusters of differentially expressed genes in RutC30 in four different comparisons. [file 12866_2023_3125_MOESM4_ESM.xlsx]

## Sheet: Legend
Additional file 4 : Clusters of differentially expressed genes in RutC30 in four different comparisons :
Glucose DTT vs glucose control (GD/GC)
Lactose DTT vs lactose control (LD/LC)
Lactose vs glucose (LC/GC)
Lactose DTT vs glucose DTT (LD/GD)

## Sheet: Cluster 1
Id	ID-FungiDB	ID-RutC30	log2foldchange GD/GC	log2foldchange LD/LC	log2fold change LC/GC	log2foldchange LD/GD
TrA0210C	TRIREDRAFT_121418	136770	-5.6293526	-7.2187014	4.131194	2.5418122
TrE0204W	TRIREDRAFT_80340	124397	-4.55424	-5.6705422	2.0677972	0.95153755
TrC1552C	TRIREDRAFT_121127	140746	-6.6818094	-7.1933746	2.7581184	2.2465613
TrE1218C	TRIREDRAFT_102966	68976	-3.845132	-2.984925	2.9831614	3.843314
TrD0036W	TRIREDRAFT_50894	138519	-4.0763702	-4.773068	3.2054954	2.5087554
TrB0015C	TRIREDRAFT_69944	134448	-5.942766	-7.404105	3.8418076	2.3802714
TrC1575C	TRIREDRAFT_46819	97259	-2.6717854	-6.1998987	5.15156	1.6150888
TrB1918C	TRIREDRAFT_123818	124931	-4.4731007	-8.769214	5.2301593	0.93387693
TrC1551C	TRIREDRAFT_76672	136547	-5.684412	-8.174114	5.2982335	2.8082879
TrE0434C	TRIREDRAFT_72526	90302	-5.3027215	-6.265404	1.8695679	0.9068639
TrE0005W	TRIREDRAFT_70984	90351	-5.8071537	-5.7854733	0.93717724	0.9587715
TrB1968W	TRIREDRAFT_123940	125575	-5.5978346	-8.048503	6.2746053	3.8236582
TrD1290C	TRIREDRAFT_108671	82126	-7.887113	-7.5214286	1.1609768	1.52574
TrA1880W	TRIREDRAFT_120961	122518	-5.8977985	-9.532284	5.875852	2.2411747
TrD1412C	TRIREDRAFT_112140	91667	-5.6445	-6.6619406	4.835907	3.8170884
TrE1304C	TRIREDRAFT_103041	67663	-4.105185	-5.1401544	2.635857	1.5991125
TrG0880C	TRIREDRAFT_72632	6433	-5.5823817	-6.1371164	1.0788945	0.52412707
TrG1184C	TRIREDRAFT_56840	127981	-3.6214516	-6.939379	6.3076186	2.9892719
TrE0003W	TRIREDRAFT_70998	90069	-4.9952927	-5.212882	1.8346088	1.6165594
TrG0022C	TRIREDRAFT_123989	125125	-5.5679674	-6.907648	5.107914	3.768243
TrB0403C	TRIREDRAFT_122087	139970	-3.4815004	-4.748896	3.0527086	1.7852197
TrB1967C	TRIREDRAFT_69276	93498	-4.8872843	-8.289451	5.643423	2.241116
TrF0479W	TRIREDRAFT_74223	38418	-4.2485976	-6.7604065	4.3035755	1.7916224
TrF1129W	TRIREDRAFT_5345	8844	-4.679602	-3.2574449	1.632026	3.0540864
TrE0670C	TRIREDRAFT_73638	121449	-5.3338814	-6.200821	5.3405685	4.473614
TrC0192C	TRIREDRAFT_108340	0	-3.9419343	-5.704341	4.703341	2.938954
TrE0086W	TRIREDRAFT_111932	39240	-5.026234	-5.522457	2.9167843	2.4203374
TrD0146W	TRIREDRAFT_123232	124438	-5.0726523	-8.415274	5.7217116	2.3790407
TrG1195C	TRIREDRAFT_120312	72489	-5.047192	-7.292179	5.7093477	3.4643526
TrE0669C	TRIREDRAFT_73632	139631	-3.779741	-3.09972	4.7179017	5.397686
TrG1206C	TRIREDRAFT_72567	122470	-5.0451155	-7.325862	5.5902596	3.3095171
TrG0832W	TRIREDRAFT_56996	122377	-4.362577	-7.5313168	6.8929043	3.7231166
TrA0030W	TRIREDRAFT_106686	76361	-3.9613807	-5.9153767	3.6772797	1.7228544
TrB0311C	0	5414	-2.9598615	-4.3023767	5.887019	4.536535
TrE0004C	TRIREDRAFT_70967	133932	-4.5001144	-4.824946	2.0396554	1.7125125
TrG0929W	TRIREDRAFT_104295	53831	-3.3753366	-3.4071226	4.4094553	4.3769574
TrG1203C	TRIREDRAFT_56289	73367	-3.9822989	-6.4219093	4.022408	1.5783505
TrD0438C	TRIREDRAFT_80240	101346	-3.6259282	-6.639017	3.3728201	0.3597145
TrF0083C	TRIREDRAFT_49976	25940	-4.1765075	-5.089765	5.451381	4.538084
TrA2132C	TRIREDRAFT_76210	118070	-4.357701	-7.166797	6.588691	3.779399
TrG1204W	TRIREDRAFT_57179	6699	-4.035989	-5.0596757	4.6074796	3.572987
TrD1348C	TRIREDRAFT_112392	134945	-2.646554	-6.3409195	6.359512	2.6632617
TrE0671C	TRIREDRAFT_73643	139633	-2.6822453	-3.5232368	4.5380607	3.6970367
TrB1703C	TRIREDRAFT_110894	11580	-3.2523096	-6.5989103	4.0048194	0.65783906
TrG1183C	TRIREDRAFT_56684	127980	-2.1673715	-6.8197417	5.830818	1.1770185
TrA0865C	TRIREDRAFT_110666	38144	-2.1396499	-2.7609735	7.3512588	6.730158
TrC0193W	0	123303	-4.2977133	-3.548221	5.092355	5.833665
TrB0016W	TRIREDRAFT_69957	91594	-4.721174	-7.7986207	6.6705265	3.5927176
TrA0809C	TRIREDRAFT_49081	111943	-2.8661647	-6.757087	4.789521	0.89859235
TrD0008W	TRIREDRAFT_123283	102517	-1.9866872	-7.436349	6.6730285	1.2223947
TrG0019C	TRIREDRAFT_123992	104220	-2.3992448	-4.9495893	5.106862	2.5564983
TrF0477C	TRIREDRAFT_103049	133383	-5.144615	-8.183776	7.3241906	4.283714
TrG0787W	TRIREDRAFT_104422	45640	-2.164964	-5.782663	4.194654	0.5728836
TrF1203C	TRIREDRAFT_5369	80179	-2.2525108	-5.2714524	5.035552	1.9901037
TrC0667W	TRIREDRAFT_120229	23616	-4.043127	-7.33005	7.5626674	4.2746754
TrA0867C	TRIREDRAFT_110665	87576	-5.1016293	-3.7145216	8.223791	9.728247
TrG0885-2W	#N/A	#N/A	0.5591693	-2.4840927	8.755667	5.6706004

## Sheet: Cluster 2
Id	ID-FungiDB	ID-RutC30	log2foldchange GD/GC	log2foldchange LD/LC	log2fold change LC/GC	log2foldchange LD/GD
TrE0330C	TRIREDRAFT_72012	102117	-2.1167495	-2.1059265	1.1276615	1.1385454
TrA0046W	TRIREDRAFT_60329	76681	-3.0660071	-1.6290516	0.69813997	2.1360798
TrD0038W	TRIREDRAFT_80645	102495	-3.023495	-0.9953869	0.68323815	2.7106624
TrA0549C	TRIREDRAFT_22633	111615	-2.4919028	-4.2730455	1.9245442	0.14332129
TrF0962C	TRIREDRAFT_107268	130436	-1.7349111	-2.116451	0.92628604	0.5444704
TrB1899C	TRIREDRAFT_69171	89512	-1.5753682	-2.0808318	2.3185856	1.8130742
TrD0030C	TRIREDRAFT_66766	86818	-2.981113	-3.8345354	2.0600512	1.2052076
TrF0379W	0	38503	-2.340425	-2.3888614	1.9235237	1.8754984
TrA1728C	0	0	-1.6526126	-2.8416753	2.6540804	1.4621297
TrF0378C	TRIREDRAFT_54227	11815	-2.8862324	-4.0972853	2.992945	1.782242
TrC1155W	TRIREDRAFT_106171	140865	-3.9843478	-3.649416	1.9691281	2.3040817
TrE0147C	TRIREDRAFT_71092	40002	-1.3652755	-2.5309875	1.8004441	0.6344997
TrG0359C	TRIREDRAFT_122941	142047	-2.849427	-3.2197423	1.6366835	1.2662076
TrG1207W	TRIREDRAFT_2489	72628	1.634429	-0.82684463	2.0604599	-0.40524134
TrF0192W	TRIREDRAFT_64925	85693	-2.0754926	-1.4783776	0.88236886	1.4792404
TrA1187C	TRIREDRAFT_104797	8750	-2.2215672	-2.5507457	1.6041582	1.2746768
TrC1384W	TRIREDRAFT_105970	128643	-2.283072	-3.171174	1.5007943	0.61222076
TrF0185-2W	#N/A	#N/A	-1.5039982	-2.1137664	1.2110137	0.59985495
TrB0009W	TRIREDRAFT_112031	91632	-2.9660635	-3.007305	1.6129246	1.5711256
TrF0228C	TRIREDRAFT_65141	85229	-2.6368225	-3.0777059	2.8080251	2.357298
TrC1463W	TRIREDRAFT_76696	97308	-2.7993562	-3.6332529	1.5673889	0.7333804
TrE1264W	TRIREDRAFT_44278	94554	-3.2597947	-0.5659315	3.1918387	5.885618
TrB0348W	TRIREDRAFT_78448	135686	-0.83420694	-2.0256362	1.6162906	0.42499664
TrB0835W	TRIREDRAFT_121608	77945	-2.4560559	-2.7696862	1.5393257	1.2249146
TrF0918C	TRIREDRAFT_22284	99640	-1.8265676	-1.606591	2.575575	2.7955062
TrA0839W	TRIREDRAFT_112520	39912	-2.1696079	-4.0499725	2.0394208	0.15865377
TrB1170W	TRIREDRAFT_81576	138931	-1.6940728	-2.0490775	0.8447561	0.48973763
TrB0812W	TRIREDRAFT_77513	98455	-1.4820158	-2.340942	1.8123114	0.95334435
TrF0478C	TRIREDRAFT_103048	88912	-3.0879734	-3.844329	1.7945808	1.0377699
TrA0120C	TRIREDRAFT_3591	77033	1.2062602	-2.6072664	1.8870128	-1.9262917
TrD0970W	TRIREDRAFT_2211	131902	-3.629011	-4.2405853	2.146963	1.5345672
TrC0624C	TRIREDRAFT_55999	71638	-2.61947	-3.006248	2.8661795	2.4792917
TrC1549W	TRIREDRAFT_105816	128495	-1.7004757	-2.7040532	1.8517438	0.84862196
TrA0483W	TRIREDRAFT_60033	34830	-1.3087808	-3.179027	1.4181006	-0.4525067
TrG0164C	TRIREDRAFT_5502	88510	-1.9697049	-2.8786972	2.5876932	1.6794934
TrE0038C	TRIREDRAFT_72704	39277	-1.5186878	-3.027281	1.8911957	0.3829267
TrB0877C	TRIREDRAFT_3739	77521	-1.2629508	-3.3864667	1.9791342	-0.14519441
TrC1399W	TRIREDRAFT_21997	97398	-1.8470693	-2.5705814	1.3558506	0.63190573
TrD0361W	TRIREDRAFT_66103	37026	-1.5902222	-2.7703903	1.251804	0.07120005
TrB0958W	TRIREDRAFT_121661	24672	-2.0702038	-3.189563	2.3219025	1.202412
TrG0008C	TRIREDRAFT_69648	90736	-2.8735924	-4.2394156	2.472541	1.1020392
TrA1263C	TRIREDRAFT_104879	72006	-1.3950626	-2.1643457	1.4708756	0.7009046
TrA0255W	TRIREDRAFT_121405	109514	2.3222897	-0.16327685	4.3327928	1.8471001
TrF1009C	TRIREDRAFT_77785	8923	-0.9874575	-2.3152058	1.417671	0.08998373
TrG1197C	TRIREDRAFT_120311	108330	1.228392	-1.738339	2.3824756	-0.584337
TrE0691C	TRIREDRAFT_54086	4602	-1.6304945	-2.3623083	1.8299376	1.0978634
TrB1351W	TRIREDRAFT_22771	112529	-1.6578877	-3.6622858	1.8013314	-0.20335652
TrB0545C	0	135602	1.2346246	-0.9047286	3.0204272	0.88071805
TrB0497W	TRIREDRAFT_107775	69332	-1.0930157	-3.6497855	1.7808794	-0.776312
TrB1509W	TRIREDRAFT_64790	40992	-0.88974583	-2.2172742	1.3575518	0.029962696
TrB0144W	TRIREDRAFT_123681	26573	-0.9230735	-2.4337602	1.4689006	-0.041869566
TrB1376W	TRIREDRAFT_122736	100873	-1.1812866	0.887286	0.63596284	2.7048807
TrG0947W	TRIREDRAFT_75294	96506	-0.99419767	-2.0541599	0.8250487	-0.2347978
TrD0022W	TRIREDRAFT_80659	114133	-2.1344445	-4.346089	1.8904701	-0.32125026
TrG0410W	TRIREDRAFT_122914	101139	0.99351925	-0.8553001	3.2109926	1.3621703
TrB1579W	TRIREDRAFT_5446	87774	-1.3498297	-2.2832303	2.9716563	2.037824
TrE1139W	TRIREDRAFT_102904	4983	1.1277794	-0.10964639	3.3558793	2.1184409
TrC0027W	TRIREDRAFT_82309	26932	-1.3669121	-2.3586755	2.041705	1.0486164
TrC1578W	TRIREDRAFT_76659	136540	-0.9726481	-2.030238	0.9800372	-0.07788124
TrC0080W	TRIREDRAFT_43161	91288	0.9730898	-1.1879728	2.2941332	0.13159946
TrG0041C	TRIREDRAFT_82037	104234	-0.5303442	0.9476149	0.67358994	2.151681
TrB0560W	TRIREDRAFT_27395	70100	-1.4617003	-2.6836045	1.1401232	-0.0823937
TrA0907C	0	0	-1.1864301	-3.1618755	2.073927	0.09736513
TrB0876C	TRIREDRAFT_61293	129558	-0.88040006	-2.4473398	2.193173	0.6248916
TrD0111C	TRIREDRAFT_66662	11053	-1.3174273	-3.2657886	3.1677017	1.2131147
TrD1417-2C	#N/A	#N/A	1.0303394	0.017345432	2.3284078	1.314148
TrC1548C	0	0	-1.0861197	-2.570208	3.039627	1.5458513
TrF0992C	TRIREDRAFT_77806	111190	-0.89995444	-2.6885917	1.8182713	0.030547043
TrD1015C	TRIREDRAFT_76641	104814	-0.74620473	-2.359298	1.4225894	-0.19046542
TrF1092C	TRIREDRAFT_123471	111054	-0.7334417	-2.866048	1.6012654	-0.5312945
TrF0063W	TRIREDRAFT_79741	138334	-0.77702266	-2.391231	0.982293	-0.6322355
TrB0038W	TRIREDRAFT_69868	91596	-0.78930086	-1.2461246	3.2755349	2.8185277
TrA2147W	#N/A	#N/A	-1.6441715	-4.173191	2.6115177	0.08020532
TrG1181C	TRIREDRAFT_104072	33630	-1.4277202	-3.675969	3.5249867	1.2766392
TrA1903C	0	73996	-0.99579984	-2.3650842	1.2454125	-0.12383958
TrB1570C	TRIREDRAFT_68028	58189	-0.786703	-1.5205351	2.6273887	1.8910699
TrG0629W	TRIREDRAFT_120504	96157	-1.2366621	-4.458425	4.4232526	1.2012798
TrF0082C	TRIREDRAFT_109255	85167	-1.0702413	-4.7884455	4.0527244	0.33268762
TrA0375W	TRIREDRAFT_106315	76559	-0.70518106	-2.2518003	2.100032	0.5526909
TrG0353W	TRIREDRAFT_122943	124027	-0.8706438	-2.9761615	2.497462	0.39196286
TrA0214C	TRIREDRAFT_106491	76406	-0.76132965	-2.5109527	2.0279148	0.27653164
TrB0122C	TRIREDRAFT_123668	103865	-0.74413514	-2.7924485	2.4005663	0.35196996
TrB0561W	TRIREDRAFT_107715	32223	-0.527661	-3.2859917	2.5682168	-0.19008556
TrD0298C	TRIREDRAFT_122992	113118	0.58833796	-0.70339036	3.1412387	1.8484732
TrB1285C	TRIREDRAFT_123795	115039	-0.6219	-0.28703508	2.0958896	2.4310346
TrC0116W	TRIREDRAFT_124059	91437	-0.58208424	-2.6542165	1.1692969	-0.90279835
TrD0602W	TRIREDRAFT_110452	102621	-0.4938522	0.28769952	1.904435	2.6858547
TrA1961C	TRIREDRAFT_120926	128171	-0.5810079	-3.7024734	3.8404624	0.7182191
TrD0711W	TRIREDRAFT_54223	84760	-0.50417805	-2.995767	1.8564674	-0.63783646
TrD0173W	0	132594	-0.5457369	-2.240499	3.253994	1.5450244
TrB0136W	TRIREDRAFT_81460	103842	-0.6287424	-2.5418816	1.5044072	-0.4086367
TrF1143C	TRIREDRAFT_81087	111088	0.66898566	-3.2279656	3.8108199	-0.092582785
TrB0408W	TRIREDRAFT_107866	69623	0.5599787	-1.0860132	2.8041182	1.1601949
TrD1298C	TRIREDRAFT_122499	82308	-0.45046937	0.7345927	1.3189224	2.503853
TrB1462W	TRIREDRAFT_49753	123870	0.41955903	-0.77578145	3.2449884	2.0486155
TrE0053C	TRIREDRAFT_111893	47268	-0.49343985	0.6548233	1.1450946	2.292643
TrG0408C	0	0	-0.7841727	-2.394517	3.5610652	1.9475034
TrA0044C	0	136711	-0.37057856	1.0694215	1.8054036	3.2453444
TrE1087C	TRIREDRAFT_53673	31971	-0.19182384	-2.9064593	2.315275	-0.39996853
TrC1518C	TRIREDRAFT_105848	75476	-0.53876793	-3.1172187	2.8845804	0.302532
TrF1201C	TRIREDRAFT_72339	79622	0.3400058	-3.1115654	1.963598	-1.4881277
TrA1278W	TRIREDRAFT_120702	23798	0.7497451	0.79152584	4.67707	4.7244864
TrE0564C	TRIREDRAFT_73536	93755	0.3887081	-3.1772823	3.3176403	-0.24783714
TrD0470C	TRIREDRAFT_80268	101318	-0.31855986	-2.0250146	1.0013187	-0.7049892
TrB0777W	TRIREDRAFT_60773	8221	-0.21791823	-3.102094	2.4064662	-0.47767344
TrC1576W	TRIREDRAFT_46816	122639	-0.28530318	-3.6009765	3.6701777	0.35303518
TrC1577C	TRIREDRAFT_121121	97256	-0.21355319	-2.0118477	2.1050148	0.30590612
TrD0701C	TRIREDRAFT_123288	26187	-0.20073357	-2.2380776	2.187251	0.14972824
TrA1165W	TRIREDRAFT_29713	80324	-0.1563043	-2.1485531	0.9482334	-1.0417906
TrB1175W	TRIREDRAFT_23228	26473	0.3738934	0.3250795	4.3149385	4.265497
TrA0451W	TRIREDRAFT_60116	77141	0.192333	0.4832986	1.9087437	2.1994717
TrC0341W	0	0	0.23026763	-2.837687	3.5635355	0.48052192
TrC1350W	TRIREDRAFT_22004	140803	-0.25296944	-3.167379	3.0199425	0.10519055
TrE1138C	TRIREDRAFT_54632	69330	-0.23489575	-0.17113239	3.683055	3.7466953
TrC0342W	0	0	0.10453365	-2.850048	2.75907	-0.20082013
TrB0174W	TRIREDRAFT_111236	133861	-0.0964227	-2.5608065	2.408134	-0.05623983
TrD0388W	TRIREDRAFT_109806	10223	-0.082026824	-1.069331	2.1215706	1.1341074
TrD1300W	TRIREDRAFT_79202	137795	-0.05649585	1.140131	3.1041343	4.300753

## Sheet: Cluster 3
Id	ID-FungiDB	ID-RutC30	log2foldchange GD/GC	log2foldchange LD/LC	log2fold change LC/GC	log2foldchange LD/GD
TrE0950W	TRIREDRAFT_54858	45556	5.929598	5.1539216	1.0912853	0.3163507
TrB1074W	0	77674	9.819855	8.96704	0.75053465	-0.121827215
TrG0766C	TRIREDRAFT_56780	73190	4.310965	4.8833566	-0.26673207	0.3071683
TrF0086C	0	10732	12.730951	10.992891	1.5627282	-0.17649706
TrG1016C	TRIREDRAFT_104222	73633	6.4367094	4.102255	2.3588202	0.023911325
TrF1053W	TRIREDRAFT_110708	43348	5.7600775	4.563628	0.7729409	-0.4278278
TrB1877W	TRIREDRAFT_52012	103634	7.765533	6.6798935	1.2318062	0.14763257
TrC1004W	TRIREDRAFT_120059	26652	7.1004796	7.5994444	-0.10276618	0.39252406
TrA1946W	TRIREDRAFT_105408	128184	6.836278	3.5269067	2.7627423	-0.5550065
TrC0402C	TRIREDRAFT_78650	141272	6.1513577	6.538816	-1.0661103	-0.67893976
TrF0868C	TRIREDRAFT_35465	99698	4.7697563	3.7666483	0.881661	-0.12151748
TrG0671C	TRIREDRAFT_56966	72798	3.942634	3.9781914	0.13457651	0.16973287
TrA0795W	TRIREDRAFT_22560	137683	7.3170767	5.571699	1.8208702	0.07568737
TrD0016C	TRIREDRAFT_66544	86425	7.424736	8.055199	-0.21423171	0.41514438
TrA1958C	TRIREDRAFT_43397	75075	6.2488675	6.2535796	-1.419257	-1.4159181
TrF0410C	TRIREDRAFT_119860	133441	5.7141037	4.828427	0.15581231	-0.7313539
TrA2036W	TRIREDRAFT_58857	74619	5.2400327	4.5840855	-0.0058610686	-0.66002935
TrF0087W	TRIREDRAFT_4744	85666	5.9855385	4.7764435	0.8844474	-0.3252629
TrC0831W	TRIREDRAFT_56048	71873	6.37219	5.127022	0.41220826	-0.83396477
TrB1947W	0	0	4.047496	3.4645674	-0.10667551	-0.6989232
TrF1047C	TRIREDRAFT_67806	91864	5.373642	4.256229	0.66591424	-0.45487502
TrD0872C	TRIREDRAFT_74491	101632	4.255993	3.6548436	-0.2628237	-0.8645576
TrE0852C	TRIREDRAFT_73818	70058	6.409731	6.170595	-0.77069247	-1.0096815
TrC0425C	TRIREDRAFT_122220	98815	4.891101	4.2653584	1.2654123	0.64858085
TrD0178W	TRIREDRAFT_110171	142425	3.0797112	4.4274807	-0.10841286	1.2394019
TrB1478C	TRIREDRAFT_64710	131271	4.3403535	3.5512092	-0.08171875	-0.8708449
TrE1255W	TRIREDRAFT_53079	70020	3.5684354	3.9253855	-1.0201994	-0.6620184
TrA1993W	TRIREDRAFT_42571	62080	5.0432005	4.6899357	1.4749596	1.1187627
TrB0920W	TRIREDRAFT_77593	98355	6.2331266	4.6810703	0.31428602	-1.2357502
TrB1936W	TRIREDRAFT_69164	0	6.4953437	4.2173543	-0.058783665	-2.3349144
TrD0010W	TRIREDRAFT_66534	86466	7.096677	8.519815	-3.8121877	-2.4714735
TrD1303W	TRIREDRAFT_4484	131187	5.878331	5.5101323	0.3748499	0.009664945
TrC0764W	TRIREDRAFT_120176	23655	5.689621	5.631786	0.8616424	0.80175585
TrE0872W	0	121545	5.678182	5.3603673	-0.107079014	-0.3801494
TrB1266C	TRIREDRAFT_5614	11892	5.088372	4.992672	1.4912179	1.3951575
TrC0049W	TRIREDRAFT_70397	92483	4.8410406	4.37007	-0.0302673	-0.5015208
TrD0042C	TRIREDRAFT_66854	37832	6.1763296	1.8470694	2.8542876	-1.4776164
TrB1370C	TRIREDRAFT_49864	137899	4.096591	3.470119	0.9289328	0.30251288
TrC0314C	0	118920	9.688352	7.9787893	3.2459755	1.5232352
TrC0876C	TRIREDRAFT_2322	32766	5.0174417	4.5310388	0.5200975	0.033805046
TrA0158W	TRIREDRAFT_60445	76820	5.0211425	6.8685627	-1.4787816	0.35283637
TrF0847W	TRIREDRAFT_77915	9055	4.2149243	3.4811006	1.1619258	0.42823544
TrC1574W	TRIREDRAFT_73110	128469	6.7569704	5.227258	-0.1864799	-1.6978894
TrB0335W	TRIREDRAFT_122124	135691	4.9141636	3.6707451	0.04048924	-1.2029015
TrB1648W	0	120363	6.656783	7.3159866	-0.47108078	0.18021011
TrB1433W	TRIREDRAFT_79560	100800	4.173671	3.7330732	0.0641795	-0.37634876
TrA1979C	TRIREDRAFT_58264	74283	4.696153	5.2070675	-0.01689903	0.49430358
TrC1058C	TRIREDRAFT_120030	120837	5.9526887	3.0086198	1.9357527	-1.0086513
TrB1649W	0	124617	7.321558	6.4622607	1.2586632	0.39120516
TrC1498W	TRIREDRAFT_105866	75830	6.558566	6.0963306	0.6559485	0.1936531
TrG1039C	TRIREDRAFT_104200	6561	5.1088567	3.205597	0.84078234	-1.0613444
TrF1014W	TRIREDRAFT_77780	80828	5.026771	4.063143	1.037462	0.07364532
TrB1107C	TRIREDRAFT_107185	51478	6.7887535	5.057606	2.0780165	0.29287854
TrG0049C	TRIREDRAFT_69574	90843	4.5367613	3.6331022	-0.8434247	-1.7481939
TrE0583C	0	67794	3.2944634	4.182957	-0.2051562	0.6859519
TrE0427W	0	90402	7.615829	6.728583	2.3646734	1.4801993
TrA2001C	TRIREDRAFT_105363	75022	8.607199	6.5170445	0.06650224	-2.0187626
TrA0277C	TRIREDRAFT_60378	50927	8.572556	6.6324234	2.5708976	0.6200981
TrG0272W	TRIREDRAFT_111029	88456	4.2335815	3.8311696	0.10854247	-0.29378393
TrE1107C	TRIREDRAFT_53503	67631	3.8807497	3.7426567	-0.5950229	-0.7346177
TrB1039W	TRIREDRAFT_77703	78645	4.598007	4.4515944	0.016767507	-0.12974226
TrD1425W	TRIREDRAFT_112125	91662	5.288924	6.79561	-1.3061554	0.2006678
TrE1242C	TRIREDRAFT_119819	139847	4.932569	4.5321617	0.6095152	0.20919621
TrA0195C	TRIREDRAFT_121427	140931	4.6629186	3.8094964	0.10013637	-0.75393146
TrC1172C	TRIREDRAFT_76910	97622	4.4953985	4.6875925	-1.4564354	-1.2653426
TrD1304C	0	9684	6.7576084	6.1177683	0.2860396	-0.35315752
TrB1499W	TRIREDRAFT_42346	83043	3.4930332	4.2496877	-0.10657571	0.65171206
TrB0175C	TRIREDRAFT_111237	89762	7.7247148	6.5345197	-0.38920546	-1.5659027
TrA0374C	TRIREDRAFT_121337	122934	7.831923	4.0237927	1.6980821	-2.08453
TrD0231W	TRIREDRAFT_66726	132541	5.52431	4.82654	-0.85217226	-1.5620462
TrG1061C	TRIREDRAFT_104180	73011	4.0814486	4.0387635	-0.22612658	-0.26735786
TrG1022W	TRIREDRAFT_75247	136284	5.723858	3.9409442	2.5183835	0.72621316
TrE0166C	TRIREDRAFT_109925	132520	5.604759	4.283308	-1.7731316	-3.0904145
TrA1302C	TRIREDRAFT_104911	71182	5.113831	4.0440073	-0.40787235	-1.4773016
TrA0445C	TRIREDRAFT_106245	34795	8.569468	7.8674765	-0.112158865	-0.7738472
TrB0948C	TRIREDRAFT_107014	77598	2.9128513	6.3587675	1.4081585	4.851508
TrD0409C	TRIREDRAFT_65949	101370	3.2583807	4.264689	-0.35795206	0.6489044
TrF0766W	TRIREDRAFT_121870	141598	5.356059	2.4339702	1.1750895	-1.7467597
TrA0728C	TRIREDRAFT_108457	36219	3.173652	8.560941	-1.1145608	4.310905
TrF0292W	TRIREDRAFT_70923	93256	4.86845	2.7703075	1.9530784	-0.14583543
TrB0925C	TRIREDRAFT_121646	136963	4.638187	3.718326	0.13690525	-0.7829143
TrB0397W	0	5335	5.14385	3.2340903	1.147871	-0.76112205
TrC0951C	TRIREDRAFT_72137	117652	4.334375	6.2093706	-0.5513066	1.3231337
TrC0445W	TRIREDRAFT_78585	98774	5.8418617	5.204028	-0.78628045	-1.4414375
TrG0504W	TRIREDRAFT_65315	83454	3.774999	3.9546669	-0.052268427	0.12756065
TrG0951W	TRIREDRAFT_75290	140500	4.27111	3.6243114	2.7266235	2.0778368
TrE0425W	TRIREDRAFT_111682	90358	4.0611315	5.861256	0.13770036	1.9410279
TrB0997W	TRIREDRAFT_107068	78625	3.5547051	7.976601	-0.3297528	4.0823026
TrB0493C	TRIREDRAFT_107780	126451	4.893902	4.645855	0.30807263	0.059963208
TrD0407W	TRIREDRAFT_65883	83936	3.9554493	4.52147	-1.8304205	-1.2638534
TrF1062C	TRIREDRAFT_67761	26832	4.3109674	3.5937982	-0.08437256	-0.80142826
TrA0968C	TRIREDRAFT_80875	102793	3.4308453	4.4684935	1.1369803	2.173862
TrG0537W	TRIREDRAFT_50104	51374	3.9959629	3.8639004	-0.78699785	-0.9199656
TrF0416W	TRIREDRAFT_103103	88794	5.0580273	4.133034	0.66567755	-0.2582511
TrG1138W	TRIREDRAFT_56587	72467	5.0387173	3.9484596	-0.78032184	-1.8765317
TrE0990C	TRIREDRAFT_102776	117133	4.5990024	3.646466	0.0752862	-0.87693435
TrB1747C	TRIREDRAFT_112665	93557	4.609296	5.796277	-0.8741276	0.31784198
TrG0953W	TRIREDRAFT_56326	73399	4.163679	7.4629154	-0.5212819	2.7841723
TrF0417W	TRIREDRAFT_53863	38471	5.748695	5.083764	-1.4114023	-2.0930498
TrC1285C	TRIREDRAFT_3364	76172	3.600481	4.3708763	-0.59264046	0.17723966
TrF1058W	TRIREDRAFT_23083	116206	4.4932895	5.7652187	-0.036270082	1.2361244
TrE0146W	TRIREDRAFT_31658	135176	3.3088262	4.8386526	-1.3684938	0.18041123
TrE0017C	TRIREDRAFT_70988	133945	3.7224739	3.846732	-0.35856718	-0.2230942
TrA1696C	TRIREDRAFT_105652	74715	5.5413494	8.507347	1.1146989	4.2490664
TrB1343C	TRIREDRAFT_79671	112537	3.3619385	4.2304564	0.398789	1.2675167
TrG0149C	TRIREDRAFT_81420	114903	2.3597827	6.030831	0.6649497	4.3254914
TrA0053C	TRIREDRAFT_106662	7538	1.9339323	5.4902625	0.40450022	3.9724007

## Sheet: Cluster 4
Id	ID-FungiDB	ID-RutC30	log2foldchange GD/GC	log2foldchange LD/LC	log2fold change LC/GC	log2foldchange LD/GD
TrG0077W	TRIREDRAFT_69502	134228	2.444857	2.4859114	0.16692655	0.20879835
TrC0821W	TRIREDRAFT_120154	107032	3.2666059	2.5017905	0.6638952	-0.10104399
TrD0745W	TRIREDRAFT_2100	37295	4.062621	2.3279831	0.56639165	-1.168151
TrA1485C	TRIREDRAFT_46238	107551	3.5405643	3.651519	0.15353611	0.2645905
TrG0400C	TRIREDRAFT_65530	101146	2.004617	1.79621	0.49379894	0.28562123
TrC0921W	TRIREDRAFT_74751	95542	2.6024013	1.7417313	0.43826896	-0.42346108
TrE1093W	TRIREDRAFT_53172	126106	3.3561609	2.5020533	0.33960325	-0.51394635
TrD0448W	TRIREDRAFT_65891	84097	2.779544	1.4167693	0.8970731	-0.47013685
TrC0561C	TRIREDRAFT_120290	135738	2.9756413	2.4849167	1.8321481	1.3404998
TrA1681C	TRIREDRAFT_121068	97186	4.2644844	2.7361722	1.170576	-0.3577885
TrA0691C	TRIREDRAFT_63507	9352	2.8309007	2.8603241	0.24714267	0.27679238
TrF0852W	TRIREDRAFT_62040	80503	2.1840756	1.4407579	0.22675641	-0.516619
TrB0697C	TRIREDRAFT_22164	98617	2.9549334	1.4041355	1.4777937	-0.07301652
TrG0399C	TRIREDRAFT_122920	25648	4.868713	2.600269	2.37273	0.10428747
TrA1753W	TRIREDRAFT_121033	122581	3.1051846	2.9352977	0.42642727	0.25646967
TrA1476C	TRIREDRAFT_120813	6054	2.717613	2.5537064	0.40949947	0.24505864
TrE0730W	TRIREDRAFT_53027	31687	2.435979	1.5916315	0.35329527	-0.49129376
TrG0017C	TRIREDRAFT_82049	143037	4.569692	1.7511939	2.5080884	-0.30984873
TrA1752W	TRIREDRAFT_46639	74391	2.8670208	2.6151137	0.21036243	-0.04172497
TrA0730W	TRIREDRAFT_49149	111843	3.2815866	2.28986	0.9908885	-6.85413E-4
TrE0830W	TRIREDRAFT_54868	67968	2.2613246	2.475434	-0.18450405	0.028967176
TrD0349C	TRIREDRAFT_80168	25748	2.8636165	2.6817453	-0.026845215	-0.2084973
TrE0083C	TRIREDRAFT_111927	39243	3.0403032	1.2172999	1.4344746	-0.38868856
TrF0970W	TRIREDRAFT_121754	111204	3.3813653	1.6797794	1.2063909	-0.49519375
TrF0829W	TRIREDRAFT_121824	25166	2.2034473	2.821714	-0.5557134	0.06256611
TrF0534W	TRIREDRAFT_52701	104994	3.053387	3.0696964	0.21802622	0.23417841
TrB0219C	TRIREDRAFT_51806	115351	2.3075078	1.2241243	0.79677993	-0.28675812
TrD1149C	TRIREDRAFT_122571	141801	1.8901694	2.1508682	0.04272972	0.3039583
TrC1343W	TRIREDRAFT_22005	24372	2.1561213	1.0934998	0.57196724	-0.49072784
TrG1054W	TRIREDRAFT_56812	72561	2.3547902	1.5757998	0.7322831	-0.04790001
TrE0844W	TRIREDRAFT_73809	139701	2.2283173	2.1316645	-0.98091465	-1.077442
TrG0982C	TRIREDRAFT_120370	96536	3.7970672	2.5681365	0.71969104	-0.5093284
TrB1780W	TRIREDRAFT_72796	104934	1.6894246	2.032679	0.07776803	0.42152047
TrB0321W	TRIREDRAFT_78465	23525	2.7067897	1.6045463	0.898865	-0.20295049
TrC1046C	TRIREDRAFT_30455	90481	3.273833	1.6877118	1.4152647	-0.17090647
TrF1046C	TRIREDRAFT_81014	104576	3.733336	3.2521086	0.37676224	-0.10453635
TrD1058C	TRIREDRAFT_63967	82112	3.1298437	1.8228515	1.3284938	0.019865256
TrG0492C	TRIREDRAFT_65290	123975	3.2556653	1.3644221	1.4186882	-0.4725774
TrB0231W	TRIREDRAFT_23221	103722	2.3862934	1.8532553	0.44609115	-0.08689568
TrA1195W	TRIREDRAFT_57402	80062	3.2721066	1.2289952	1.6817352	-0.36116865
TrG0781W	TRIREDRAFT_75421	33306	2.7491827	1.3977243	1.1366162	-0.21482924
TrG0870C	TRIREDRAFT_120412	140469	2.4300208	2.1324766	0.090252966	-0.20729218
TrA0387C	TRIREDRAFT_60222	0	2.4910276	1.6037577	0.36466023	-0.5226432
TrD0660W	TRIREDRAFT_67003	87051	2.0307946	1.8841816	0.12221005	-0.024794819
TrE0925C	TRIREDRAFT_43974	94181	4.7815657	2.483565	1.5772266	-0.72047883
TrG0998C	TRIREDRAFT_56690	33481	2.8041508	1.3218418	1.093021	-0.38909218
TrA0368W	TRIREDRAFT_60319	140995	2.22277	1.7051457	0.59656566	0.078722134
TrC0275C	TRIREDRAFT_122296	24912	2.7173154	2.1705914	0.007603727	-0.53910476
TrG0719C	TRIREDRAFT_45604	107876	3.1186583	2.4948037	0.47758606	-0.14629424
TrA0675W	TRIREDRAFT_122415	111778	3.6267114	1.8170097	1.5664251	-0.24326858
TrG0601C	TRIREDRAFT_56396	127450	4.361666	2.8086941	0.12313406	-1.4296744
TrE0849W	TRIREDRAFT_73815	94088	2.687569	2.2052128	0.25534257	-0.22699964
TrB1428C	TRIREDRAFT_64832	43526	3.3217278	2.88381	-0.017237296	-0.452299
TrB1698C	TRIREDRAFT_67844	103113	2.6472445	3.4120433	1.4779851	2.2425342
TrF0734C	TRIREDRAFT_107502	81180	3.4824169	2.9451375	1.4628537	0.92286175
TrB1778C	TRIREDRAFT_124157	92540	3.239278	2.4452517	0.6179829	-0.17619434
TrC1324C	TRIREDRAFT_121206	136624	2.9265149	1.7840744	0.9555003	-0.18698977
TrE1051W	TRIREDRAFT_53239	67518	2.7708037	3.492622	-0.6558569	0.061980337
TrF0925W	TRIREDRAFT_62041	80392	4.0793495	3.3392334	0.3724077	-0.36631185
TrB1858C	TRIREDRAFT_69064	12012	2.234255	1.6491895	0.6511106	0.06881371
TrA1158W	TRIREDRAFT_120627	141428	3.257916	2.0664592	1.21977	0.028364873
TrE0277C	TRIREDRAFT_123126	132435	2.152953	2.261638	0.060884055	0.16955265
TrA0378C	TRIREDRAFT_59827	76316	3.5630276	0.7460615	2.6251416	-0.19122417
TrC1048C	TRIREDRAFT_103517	90576	2.139534	1.3370343	0.75426096	-0.048569072
TrE0445W	TRIREDRAFT_69287	12286	3.6109984	1.3546768	1.8037052	-0.45273173
TrG0762W	TRIREDRAFT_75447	0	2.849384	3.1839721	0.34927744	0.6836756
TrG0662W	TRIREDRAFT_120489	140399	2.7931073	1.6898128	0.1515988	-0.95190156
TrE0453C	TRIREDRAFT_81884	103979	2.675099	1.1076192	1.0470984	-0.5204174
TrA1361C	TRIREDRAFT_57947	71023	1.8005261	2.6621044	-0.3398971	0.5215828
TrA0270C	TRIREDRAFT_121397	140956	2.8848765	1.476467	1.2704825	-0.13793735
TrF1161W	TRIREDRAFT_81110	25083	3.2659063	3.9430637	-0.6220347	0.055141028
TrE0850W	0	117066	2.7242842	2.0938125	0.5273825	-0.10307093
TrD1129W	TRIREDRAFT_108833	82194	1.9360403	2.0603378	0.3705993	0.4947046
TrC0563C	TRIREDRAFT_55114	126703	2.2865686	1.4032888	0.34911624	-0.5340146
TrA1437C	TRIREDRAFT_46203	136022	2.1399431	1.7888862	0.3555744	0.00439838
TrF0926W	TRIREDRAFT_61839	80960	3.413377	3.3170009	0.9106719	0.80527055
TrD0350W	TRIREDRAFT_65760	101433	2.2767217	2.1476784	-0.51366895	-0.64286053
TrE0856W	TRIREDRAFT_55005	31785	2.4443765	2.0246837	0.3765488	-0.0439851
TrC1332W	TRIREDRAFT_22009	24377	2.706232	2.1334689	0.21892554	-0.35403845
TrG0281W	TRIREDRAFT_51562	103152	2.4300737	1.7742467	0.34631997	-0.30947092
TrE0452C	0	125015	2.7292902	1.0875489	1.1650515	-0.47690016
TrE0307C	TRIREDRAFT_80403	102147	2.847865	1.7130907	0.5535881	-0.58116025
TrD0118W	0	50094	3.0287547	1.9645894	1.9114933	0.8419678
TrB1361W	TRIREDRAFT_64561	83250	2.33625	0.72650224	0.7796562	-0.8300996
TrE0851W	0	121529	2.6679459	1.9446415	0.6503735	-0.07288889
TrF0345W	TRIREDRAFT_2071	88598	2.6388125	1.5245434	1.0815989	-0.032762937
TrG0777W	TRIREDRAFT_56568	6342	2.7711806	2.5223901	0.18605103	-0.06383604
TrD0105C	TRIREDRAFT_110238	37773	2.6249325	3.079133	-0.22299883	0.23547323
TrE1096C	TRIREDRAFT_1949	23313	2.1144872	1.4842913	0.25628972	-0.37360626
TrD0685C	TRIREDRAFT_66928	37999	2.2371557	2.5012946	-0.45654067	-0.1921472
TrG1013C	TRIREDRAFT_56682	73008	3.3951535	2.5505216	0.30633813	-0.53909695
TrB1336W	TRIREDRAFT_64485	83120	2.7538931	2.6137676	0.14049199	-0.00163162
TrF0709C	TRIREDRAFT_3984	51070	2.3763897	1.783839	0.30296496	-0.28930968
TrC0442W	TRIREDRAFT_48788	35261	2.8586378	3.426943	-0.8707013	-0.30237502
TrE0729C	TRIREDRAFT_102555	125783	2.8631213	3.2760668	0.06660961	0.4798063
TrG0065W	TRIREDRAFT_111803	12488	3.434216	2.149223	0.89157903	-0.39428425
TrE0315W	TRIREDRAFT_50647	102137	2.4375846	0.85147184	1.1635157	-0.4226832
TrF1158W	TRIREDRAFT_123493	99490	1.7362951	2.2551103	-0.36090624	0.1579931
TrB1537C	TRIREDRAFT_22718	25477	2.6994169	1.5571073	0.91789603	-0.22467078
TrF0545W	TRIREDRAFT_124187	13103	2.6269042	0.96636456	1.2666509	-0.39389548
TrB0711C	TRIREDRAFT_60626	98597	2.0087109	1.2914872	0.46247634	-0.2547864
TrB0823C	TRIREDRAFT_61278	78278	3.6113439	3.6786535	0.87194383	0.95783794
TrE1188W	TRIREDRAFT_28928	139829	4.389849	2.9939613	1.6280903	0.23209411
TrA0154W	TRIREDRAFT_60487	77452	3.3653035	2.3985512	0.7590484	-0.20795569
TrG0334W	TRIREDRAFT_65623	83428	2.4617064	0.6593026	1.3101475	-0.49240357
TrG0988C	TRIREDRAFT_75262	96543	4.7076883	2.698916	1.7264148	-0.28280985
TrC0305C	TRIREDRAFT_108227	8492	3.087353	3.240674	0.6378053	0.7902248
TrC0643C	TRIREDRAFT_55534	71688	4.114013	1.7986585	1.6269846	-0.68813074
TrA0673W	TRIREDRAFT_49205	111772	2.7726378	3.3584452	-0.3232926	0.2623522
TrC1186C	TRIREDRAFT_3397	76109	2.5958145	2.0632765	0.5063632	-0.026645044
TrD0873W	TRIREDRAFT_53525	84648	3.6381793	2.4626355	0.59548277	-0.5803757
TrB1502W	TRIREDRAFT_79487	100700	3.0257	1.8688712	1.1579845	0.001251809
TrA0923W	TRIREDRAFT_51171	138649	2.689657	2.202777	0.31385773	-0.17410943
TrE0599W	TRIREDRAFT_21129	105389	2.779701	1.7563893	1.0332483	0.010254673
TrB1718W	TRIREDRAFT_67931	11591	3.6076205	2.5310266	1.8640026	0.7853435
TrC0867W	TRIREDRAFT_74797	95477	3.2777185	2.8367584	0.116193965	-0.32482308
TrA1618C	TRIREDRAFT_52924	104635	3.426531	1.9032153	0.03573545	-1.4875455
TrE0704W	TRIREDRAFT_73678	135283	3.776378	1.910587	1.5850939	-0.28071094
TrE0390W	TRIREDRAFT_52208	103910	2.1007526	1.3248258	0.45058516	-0.32540077
TrF1101C	TRIREDRAFT_67642	80113	3.114945	3.3051598	0.55643636	0.7453913
TrE0389C	TRIREDRAFT_31733	139060	2.0505621	1.2235049	0.6204752	-0.20685479
TrB0239C	TRIREDRAFT_111307	12103	2.002412	1.0314046	-0.53530985	-1.5044134
TrE0543W	TRIREDRAFT_53091	125614	4.470946	2.4699728	-0.32901314	-2.330509
TrF0828C	TRIREDRAFT_121826	141570	1.6572124	2.1513796	-0.43253404	0.061636098
TrC0447C	TRIREDRAFT_63200	8372	2.573158	2.5290911	-0.1468464	-0.19085124
TrA0637W	TRIREDRAFT_79059	25279	2.44614	1.1601328	-0.08368545	-1.3697765
TrA0568C	TRIREDRAFT_22625	100019	2.896385	2.0282598	1.3906773	0.5224998
TrG0887C	TRIREDRAFT_45459	108042	2.3074174	1.4348953	1.0994148	0.22749412
TrB1432C	TRIREDRAFT_64421	9804	1.6219203	2.3235002	-0.24358651	0.4582042
TrG0513W	TRIREDRAFT_65275	36756	3.111073	1.1703956	1.0790366	-0.8592551
TrG0322W	TRIREDRAFT_80056	101244	2.865541	0.75125843	1.9739791	-0.13698642
TrF0049W	TRIREDRAFT_65039	85470	4.761134	1.1403913	0.6514165	-2.9669392
TrC0151C	TRIREDRAFT_82150	116076	2.445989	1.2769862	1.219339	0.050261684
TrD1175W	TRIREDRAFT_79295	100481	2.0725515	0.8867725	1.1565249	-0.029349547
TrC1573C	TRIREDRAFT_105784	75613	2.8002338	0.36248088	-0.2640373	-2.7069821
TrF0532W	TRIREDRAFT_70532	92727	2.2285979	1.8092567	0.5759165	0.15632309
TrA0371C	TRIREDRAFT_77038	98032	2.1564775	0.86532295	0.84871626	-0.44234803
TrF1038C	TRIREDRAFT_110692	125272	3.3700294	2.144981	0.7607773	-0.46417403
TrB0505W	TRIREDRAFT_122048	23456	2.331603	0.83934236	0.67753476	-0.8147772
TrG0976W	TRIREDRAFT_120371	24060	3.9736989	3.4628716	-0.06261905	-0.5602637
TrB0744C	TRIREDRAFT_47611	141170	2.3513134	1.6145062	0.8984834	0.16127479
TrF0924W	TRIREDRAFT_121774	99637	2.8522675	2.145113	0.815858	0.10853167
TrE0534W	TRIREDRAFT_53777	125607	2.5111055	1.487522	0.096886866	-0.9282524
TrD0442C	TRIREDRAFT_80243	101342	3.126633	2.504982	0.17611058	-0.44545862
TrA1748W	TRIREDRAFT_58612	74626	2.0516193	2.1092577	0.08400435	0.14165018
TrE0652W	TRIREDRAFT_119578	105436	2.903423	1.1904595	1.4950598	-0.21796712
TrB1879W	TRIREDRAFT_123832	103637	2.772	1.0160586	1.5441005	-0.21171485
TrE1119C	TRIREDRAFT_44178	139813	2.8720303	0.98127127	0.6603675	-1.2303514
TrC0241C	TRIREDRAFT_22532	141332	2.058868	1.2026765	0.8999714	0.043804802
TrF0528W	TRIREDRAFT_31227	0	3.0136878	2.843917	0.45316407	0.28298822
TrG0108W	TRIREDRAFT_111762	0	3.5881488	-0.07548336	2.556853	-1.1045448
TrE0629W	0	4549	3.4824452	3.3801787	0.69857615	0.59602904
TrF0527C	TRIREDRAFT_124177	116606	3.4341455	2.6025233	0.8938842	0.061840557
TrB1875W	TRIREDRAFT_23271	26505	2.0875697	-0.028312257	1.1919057	-0.92403805
TrE1159W	TRIREDRAFT_102920	48843	2.4952247	2.2988849	-0.6068038	-0.80284506
TrF1105C	TRIREDRAFT_110761	35681	2.399525	1.3119596	0.09921072	-0.98818517
TrF0644C	TRIREDRAFT_22351	139361	2.4472973	0.67782515	1.6282852	-0.14135672
TrG0785W	TRIREDRAFT_75418	122363	2.3491883	1.3743744	0.15928558	-0.8155008
TrD1414C	TRIREDRAFT_70201	91769	4.3185983	3.073968	-0.011716146	-1.2564766
TrB1268W	TRIREDRAFT_81670	26434	3.0297549	2.4405787	0.96751946	0.37830135
TrA1837W	TRIREDRAFT_58509	74990	2.6365337	2.452649	-0.51182455	-0.6967838
TrA0271W	TRIREDRAFT_59994	76260	2.217503	1.6148236	0.21035652	-0.39377907
TrD0755W	TRIREDRAFT_103230	10530	2.46415	2.118014	-0.28862727	-0.63449234
TRE0165-2W	#N/A	#N/A	2.901424	3.054815	-0.2533586	-0.100390814
TrA1211C	TRIREDRAFT_104820	80000	2.1172547	3.206471	-0.6348186	0.4550418
TrA0293-2C	#N/A	#N/A	2.2589056	1.2111031	0.7019783	-0.3459022
TrA1044C	TRIREDRAFT_120558	80196	3.758609	2.4069965	0.22651388	-1.1247156
TrE0252C	TRIREDRAFT_66218	86173	2.6101763	1.7427589	-0.24806361	-1.1141558
TrG0958W	TRIREDRAFT_56572	73396	2.2806444	1.545784	0.37588182	-0.35938695
TrB0599C	TRIREDRAFT_78226	121744	2.7382178	2.5890996	-0.15250288	-0.30165315
TrE1258C	TRIREDRAFT_74187	23367	3.7332344	2.1260529	0.4162415	-1.189718
TrC0741W	TRIREDRAFT_120189	106945	1.8326252	1.3260648	2.0413582	1.5348202
TrD0752W	TRIREDRAFT_119896	138254	3.7028577	3.3251321	0.26478636	-0.11300655
TrB0324W	TRIREDRAFT_78463	32415	2.8889563	2.7798038	0.7966242	0.68698263
TrG1014W	TRIREDRAFT_38274	96560	2.7686205	2.0312018	-0.06561468	-0.8033073
TrE0157C	TRIREDRAFT_66421	86248	2.876485	1.7991211	0.8003291	-0.2743983
TrD0276C	TRIREDRAFT_22881	101512	2.8087904	2.9955313	-0.5037274	-0.31693822
TrC0264W	TRIREDRAFT_22527	79287	2.011843	0.9530144	0.6720075	-0.3868941
TrE0788-2C	#N/A	#N/A	2.5599108	1.6834042	-0.7988723	-1.6750921
TrF0951C	TRIREDRAFT_3889	80821	2.4286494	1.2961211	0.753224	-0.37904495
TrA0193C	TRIREDRAFT_22115	24504	4.0020084	1.76562	0.09755822	-2.139156
TrE0859-2C	#N/A	#N/A	2.2383978	2.7292564	-0.40167272	0.089124724
TrB0339W	TRIREDRAFT_62314	69971	4.209042	3.2209506	0.00774347	-0.97881806
TrE0351C	0	124341	2.8814712	3.4477296	-0.21758878	0.3487381
TrA1169W	TRIREDRAFT_75794	99324	2.0969794	1.8020533	-0.34819177	-0.64310884
TrC0796C	TRIREDRAFT_35768	63806	3.3196592	2.9269855	0.3817193	-0.011705525
TrD0333W	TRIREDRAFT_65743	10273	3.9351742	2.8705075	0.701923	-0.36176363
TrD0139C	TRIREDRAFT_5088	37744	3.180054	1.3044345	1.0918041	-0.7841618
TrB1600C	TRIREDRAFT_68036	87945	2.611372	4.4444485	-1.6790532	0.15409039
TrD0549W	#N/A	#N/A	2.3319333	1.9612927	0.42198145	0.044052456
TrE0225C	TRIREDRAFT_109980	85943	2.4711502	2.0103943	0.61964315	0.15851627
TrE1208W	0	23349	4.0371256	2.1357567	1.4544278	-0.4513976
TrC0802W	TRIREDRAFT_103756	5702	1.423536	2.0334299	-0.07638896	0.53348094
TrD0104W	TRIREDRAFT_66604	11060	2.5429192	1.4164321	1.0323526	-0.09385576
TrB1914C	TRIREDRAFT_123820	115285	4.2102222	2.911389	0.17128593	-1.1271006
TrC0955W	TRIREDRAFT_21452	140199	3.2417603	2.3816357	0.83450836	-0.025501326
TrA0243C	TRIREDRAFT_47330	118502	2.156151	0.24910547	1.654811	-0.25223446
TrE1201C	TRIREDRAFT_54128	67753	2.2934265	1.5266395	-0.18129155	-0.9483424
TrE0348C	TRIREDRAFT_66432	86104	3.1337976	2.1526027	-0.332307	-1.3138832
TrB0962W	TRIREDRAFT_107031	129479	2.3023422	2.1289687	0.6988981	0.52508247
TrF0694W	TRIREDRAFT_62057	137544	2.4391508	2.1778367	0.02088223	-0.24039076
TrE0352W	TRIREDRAFT_110088	132373	2.864749	2.6700554	0.31184652	0.11726023
TrD1001W	TRIREDRAFT_76633	26906	2.8282378	2.6504347	-0.8485446	-1.0258307
TrB1536C	TRIREDRAFT_64600	82849	2.1176863	0.73097503	1.1401374	-0.24673079
TrG0280W	TRIREDRAFT_68178	133245	1.6037	2.3146963	0.17345813	0.8866397
TrE0705W	TRIREDRAFT_54525	31668	1.7243152	2.8324654	-0.67812175	0.4300797
TrB0848C	TRIREDRAFT_60751	77957	3.3422613	2.4045196	-0.5576097	-1.4936324
TrE0951W	0	4819	3.5206506	3.4082174	-0.22286142	-0.33502245
TrF1112C	TRIREDRAFT_110767	130289	3.229233	0.72808003	0.9737995	-1.5222304
TrC1501W	TRIREDRAFT_105863	64818	2.660225	2.1107516	0.20743084	-0.34183612
TrB0338C	TRIREDRAFT_107938	126592	2.1579025	1.558564	0.68553334	0.08533196
TrE0055W	TRIREDRAFT_82068	104376	2.0225139	0.020477723	1.1426487	-0.86149746
TrE1212C	TRIREDRAFT_53254	69745	2.159156	-0.050824303	1.6742082	-0.5358621
TrB0450W	TRIREDRAFT_122076	139959	2.0236528	1.0964549	1.0899911	0.1627505
TrG0136W	0	90715	2.8685584	2.5051339	-0.025547968	-0.37246
TrC0441C	TRIREDRAFT_78591	98783	2.474816	3.0016923	-0.9712156	-0.4443072
TrB0227C	TRIREDRAFT_68427	49613	2.2871563	1.2770873	0.5657253	-0.44430923
TrB1595W	TRIREDRAFT_123572	26276	3.402427	0.66748977	1.27925	-1.4548956
TrG0402W	TRIREDRAFT_79990	112768	2.8007581	1.666941	1.6627878	0.527432
TrB0172W	TRIREDRAFT_123697	103797	2.1426604	0.39467546	0.34334567	-1.4045528
TrC1185W	TRIREDRAFT_106147	118390	2.046649	2.2403321	0.47215816	0.6655404
TrE0788C	TRIREDRAFT_102607	68783	2.7372642	2.2420282	-1.2454145	-1.7404752
TrC0274C	TRIREDRAFT_78765	98998	2.542732	2.6729515	-0.60057837	-0.4702968
TrD0654C	TRIREDRAFT_80716	138585	1.7365307	3.1098273	-0.20897889	1.1644918
TrD0157C	TRIREDRAFT_123223	26069	3.3978956	2.2101982	0.24754797	-0.940337
TrE0074C	TRIREDRAFT_69769	91269	2.820006	2.090023	0.9279355	0.19803077
TrC0645W	TRIREDRAFT_55279	32575	2.5699697	1.0735925	0.7294328	-0.7668266
TrD0408C	0	124104	3.0880966	3.9673142	-0.19795823	0.6822365
TrD1069W	TRIREDRAFT_63955	82371	2.0620909	2.3570795	-0.17435661	0.1203781
TrB0449W	TRIREDRAFT_4109	5292	3.9202754	2.9321892	-0.25176567	-1.2406988
TrA1114W	TRIREDRAFT_58170	8697	2.0668046	3.0204585	-0.21317598	0.7403729
TrG0776C	TRIREDRAFT_2662	6341	2.0737314	1.5184333	0.5871415	0.03171289
TrE1267W	TRIREDRAFT_74194	121678	2.7873232	1.4047927	-0.541251	-1.9237732
TrA0102C	TRIREDRAFT_60337	77007	3.8561225	3.3312058	0.990395	0.46586105
TrB0849W	TRIREDRAFT_73344	77832	3.9536085	2.3782673	0.26445633	-1.3060215
TrC0742W	0	121953	3.1877444	3.014396	1.2438587	1.0781434
TrE0533C	TRIREDRAFT_73516	135214	2.988	2.1777399	-0.4339281	-1.2442362
TrE1211C	TRIREDRAFT_119806	139834	2.5263782	0.5941251	1.7536585	-0.1786653
TrC0306C	TRIREDRAFT_78738	141307	1.6538213	3.0016727	-0.33937135	1.0085795
TrA2115C	TRIREDRAFT_3049	74815	3.6830025	3.0039625	0.14587864	-0.5336082
TrA0160C	TRIREDRAFT_60422	77048	4.512786	2.6346836	1.3760585	-0.50267595
TrE1235W	TRIREDRAFT_38640	5061	3.3689609	2.4789507	-0.19979653	-1.0894226
TrG0997C	0	33480	3.7753322	1.6835262	0.55613226	-1.5319802
TrG0760C	TRIREDRAFT_75450	96318	2.1527631	1.4189471	0.9604059	0.22636856
TrC0655C	TRIREDRAFT_55055	135784	2.4405003	2.5203211	0.24379101	0.32377282
TrC0805W	TRIREDRAFT_74854	107015	3.4450066	3.2092102	-0.2157611	-0.45154822
TrB1310W	TRIREDRAFT_109184	36709	2.0447843	1.0446548	0.30172282	-0.6985896
TrC1041-2C	#N/A	#N/A	2.2257254	1.3840216	0.7356553	-0.10627434
TrB1498C	TRIREDRAFT_64696	83126	2.3662834	1.5907058	0.38946235	-0.3858569
TrE0759C	TRIREDRAFT_102582	68086	2.523154	1.8565409	-0.2745382	-0.94167817
TrF1113C	TRIREDRAFT_110768	52104	3.1483147	2.1931157	-0.06194357	-1.0179844
TrC0891C	TRIREDRAFT_103669	70417	3.2844496	2.1218257	0.84048367	-0.32210284
TrG0235C	TRIREDRAFT_81362	103206	1.7075715	2.5666978	0.09703032	0.9559847
TrC1229C	TRIREDRAFT_59740	109177	3.7900743	3.3895912	-0.709351	-1.1100775
TrE1085W	TRIREDRAFT_1941	126099	2.4971213	1.4845512	-0.77504224	-1.7890071
TrA0546C	TRIREDRAFT_63744	119307	2.7545984	2.3204303	0.58901936	0.15500009
TrE1115W	TRIREDRAFT_119779	139810	2.75502	2.0384462	0.9146648	0.19805175
TrD1269W	TRIREDRAFT_64370	41760	1.9520075	2.146324	-1.0057491	-0.81025547
TrE0689W	TRIREDRAFT_71259	93893	2.6839025	3.1691887	-0.0053208806	0.47994432
TrE0036C	TRIREDRAFT_111875	91282	4.1929874	1.8694878	3.876948	1.553148
TrC0036C	TRIREDRAFT_112230	92422	2.3119109	2.6659467	-0.453474	-0.09051278
TrF0459C	TRIREDRAFT_103065	88966	2.3924289	1.6914549	0.33711722	-0.3651728
TrE0408C	TRIREDRAFT_123922	103941	2.7439778	0.34435755	1.8754641	-0.52417487
TrE0828W	TRIREDRAFT_102641	67983	2.4310834	1.9481182	0.3896979	-0.09364937
TrE0251W	TRIREDRAFT_50616	113813	3.1699429	2.0396147	0.5879293	-0.54188305
TrE0285C	TRIREDRAFT_123131	138392	2.737783	2.6095817	-0.35089743	-0.47906992
TrA0168W	TRIREDRAFT_77227	140919	2.1564338	1.9827037	0.16929483	-0.00419667
TrA1398C	TRIREDRAFT_72922	32968	3.270637	1.1493368	1.5777385	-0.5436094
TrA1281W	TRIREDRAFT_57424	127199	1.6853249	2.3552096	-0.23832247	0.4337274
TrE1195W	TRIREDRAFT_1992	67924	4.1202917	2.8367288	-0.1730758	-1.4559002
TrE1111W	TRIREDRAFT_53106	69215	2.0210438	1.5193065	0.13074124	-0.37722132
TrG1158C	TRIREDRAFT_45250	108308	2.9944916	1.9605538	0.19649562	-0.83742964
TrC1503W	TRIREDRAFT_59188	75375	1.4485787	2.0659204	0.03697843	0.6549321
TrG0691W	TRIREDRAFT_75518	96226	2.3386412	2.2210753	0.17488326	0.058009677
TrF1059C	TRIREDRAFT_123455	91820	2.076951	2.0505447	-0.018344529	-0.043418545
TrB1230W	0	89041	1.8661447	3.4113753	-0.08103645	1.4717045
TrF0455C	TRIREDRAFT_54616	38438	2.363033	1.6021861	0.060247436	-0.6997751
TrA1085C	TRIREDRAFT_57322	99227	2.3616114	1.9277045	0.0580004	-0.3746081
TrA1803W	TRIREDRAFT_21908	97020	3.8019612	3.0707347	0.49280804	-0.2385168
TrD0390C	TRIREDRAFT_80200	101389	2.3717697	1.6094264	0.11577551	-0.64664024
TrB1316C	TRIREDRAFT_79694	100940	2.6374736	2.0397017	0.70060563	0.101062104
TrC0153W	TRIREDRAFT_108381	78902	3.058194	2.1652422	0.91771054	0.02455546
TrE1151W	TRIREDRAFT_54846	4992	1.6819053	1.3084385	-1.9637833	-2.3368955
TrE1170W	TRIREDRAFT_119796	94464	2.3024616	2.0296464	-0.0502143	-0.32229823
TrD1281C	TRIREDRAFT_108682	82275	1.5749671	2.2009249	0.5193272	1.1401608
TrF0759C	TRIREDRAFT_121877	137520	2.5683336	1.3730358	0.2089399	-0.9845142
TrD1235W	TRIREDRAFT_79237	9620	2.481212	1.1079997	1.0026082	-0.3701196
TrG1010C	TRIREDRAFT_104227	72373	4.659843	-1.8210492	5.372276	-1.1094892
TrC0813W	TRIREDRAFT_103745	32716	2.285104	1.8575526	0.3307774	-0.096387856
TrD0158W	TRIREDRAFT_66687	132604	2.0111227	1.1923004	0.42725343	-0.39197922
TrF1150C	TRIREDRAFT_81097	111102	2.4941463	2.4720216	-0.4617467	-0.48438308
TrD1229W	TRIREDRAFT_64345	82604	1.2080865	2.6541488	-0.21064688	1.2351338
TrE0159C	0	85949	2.1707206	0.6040747	1.0159063	-0.54970545
TrG1040W	TRIREDRAFT_104199	24073	3.135473	1.8402438	0.22481272	-1.0695206
TrA0009W	TRIREDRAFT_60518	77308	4.4287367	2.5403314	2.1242995	0.22934307
TrF1204C	TRIREDRAFT_67699	80325	3.0942755	2.289298	0.48136407	-0.32278684
TrE1152W	0	67644	1.7119147	1.1767471	-1.6210818	-2.1570606
TrC0912W	TRIREDRAFT_120114	5793	3.0755494	0.59413475	1.8081031	-0.67387265
TrG0070W	TRIREDRAFT_52267	125145	2.8413506	2.3627076	1.5399672	1.0613704
TrD1193C	TRIREDRAFT_64010	82033	2.0611284	1.8905561	1.1890988	1.0191472
TrB1197W	TRIREDRAFT_40346	89152	2.034968	2.1273293	0.4664034	0.5595321
TrF0316W	TRIREDRAFT_54129	88650	2.9332645	2.9252958	-0.608049	-0.6101336
TrC0399W	TRIREDRAFT_122240	141274	2.1446774	1.6055151	0.4511139	-0.08807882
TrB1055W	TRIREDRAFT_61076	78040	1.490031	2.0759592	-0.102323905	0.48544502
TrA1678W	TRIREDRAFT_58774	42220	4.2095165	1.762953	1.0074977	-1.4374267
TrG0688W	TRIREDRAFT_56467	73824	1.331461	2.0818305	0.2057428	0.9549032
TrE0058C	TRIREDRAFT_69823	91180	2.3994007	1.9671532	-0.21171278	-0.64422756
TrC0471W	TRIREDRAFT_122187	98736	2.0009048	-0.486401	2.0664945	-0.4183518
TrE0218W	TRIREDRAFT_22915	102228	2.0545259	0.30858016	-0.30719274	-2.05373
TrC1073C	0	120858	2.546386	2.2561421	0.58553535	0.2953467
TrC1287-2C	#N/A	#N/A	2.1886265	1.158055	0.7004169	-0.3275635
TrD0419C	TRIREDRAFT_109835	36977	1.296646	2.5581512	0.67719686	1.9419641
TrE1196W	TRIREDRAFT_53561	68136	3.621709	2.5472736	0.1615295	-0.9128454
TrD1044C	TRIREDRAFT_108914	130968	3.4402325	1.3733253	2.027881	-0.039063822
TrF0967C	TRIREDRAFT_47987	99586	3.2274516	3.1383557	-0.7936524	-0.88265777
TrC0374C	TRIREDRAFT_63240	78933	2.2537456	1.0104636	1.0641944	-0.1797051
TrC0638C	0	72003	1.5698465	2.2069242	0.237789	0.87480855
TrA0614W	TRIREDRAFT_108553	81297	4.7914314	2.630116	1.1316459	-1.0343279
TrG1105W	TRIREDRAFT_40775	72869	3.1415272	2.608248	-0.17878675	-0.7117885
TrC0886C	TRIREDRAFT_44868	95508	2.78064	1.8721442	0.7279301	-0.18054833
TrD0846W	TRIREDRAFT_74462	37219	2.1613905	0.6159139	1.5992333	0.053636372
TrG0033C	0	63329	1.7950354	2.4657135	0.022201186	0.69005
TrC0967C	TRIREDRAFT_55375	23740	2.5328817	1.1576041	2.2426515	0.86735696
TrB1258W	TRIREDRAFT_123787	124851	1.6324568	2.9356012	0.6683618	1.9748552
TrE0238C	TRIREDRAFT_50607	102202	3.0480494	1.7952415	0.88473296	-0.36807427
TrD0600C	TRIREDRAFT_66888	132828	3.0839608	2.542303	0.88440734	0.34041813
TrC1467W	TRIREDRAFT_105894	34162	2.9484656	1.9987578	1.1847923	0.23205782
TrA1280W	TRIREDRAFT_58213	5956	2.3951874	1.8145359	0.031724323	-0.54862344
TrG0711W	TRIREDRAFT_120473	107864	1.7471861	3.562049	-0.2882336	1.5280992
TrC0644C	TRIREDRAFT_74987	95233	2.133485	0.28032395	0.9495626	-0.9035438
TrA2034C	TRIREDRAFT_120912	108425	3.047377	2.8757675	-1.3006629	-1.479001
TrB1934C	TRIREDRAFT_68941	89324	3.1901388	0.9435449	-0.3662118	-2.613576
TrC1074C	TRIREDRAFT_21426	90689	2.260269	2.1066887	0.19378436	0.04023878
TrC1059W	TRIREDRAFT_103506	134121	1.5176474	2.4266784	-0.3860933	0.5235972
TrF0969W	TRIREDRAFT_107263	81075	3.8306293	3.079983	0.25976697	-0.49081227
TrF1123W	TRIREDRAFT_123476	123443	2.2603862	1.0370256	0.23483807	-0.9884718
TrC0325W	0	79378	4.0032797	2.606104	1.4763875	0.079302266
TrC0774W	TRIREDRAFT_55837	71997	3.096862	1.162492	1.2910275	-0.6431857
TrB0474W	TRIREDRAFT_107802	67719	3.0250354	0.8028301	0.4058748	-1.8160356
TrC0235C	TRIREDRAFT_78797	78829	1.3853378	2.7854307	-0.73329604	0.6667113
TrA0906W	TRIREDRAFT_23062	26240	2.1374087	1.6003221	1.9805928	1.4441448
TrA1796W	TRIREDRAFT_121004	118157	1.8541204	3.0422711	-1.2066067	-0.019900577
TrF0580W	TRIREDRAFT_23458	125460	4.274455	1.4222281	1.9134166	-0.93811005
TrC0964C	TRIREDRAFT_120079	95607	1.1314721	2.5069852	-0.14373156	1.2317153
TrE0278W	0	86179	2.522378	2.2766159	0.94732726	0.70181113
TrA1291W	TRIREDRAFT_57476	23794	1.437851	2.1137896	-0.40576503	0.27029768
TrG1068C	TRIREDRAFT_104173	6589	4.260956	1.9623954	-1.7628866	-4.0598283
TrE0736C	TRIREDRAFT_102561	31692	2.9454246	3.0647378	-0.31311035	-0.19083345
TrE0696W	TRIREDRAFT_30969	125753	3.5451887	1.8139217	0.6027558	-1.1221472
TrA0296C	TRIREDRAFT_121381	136802	2.8225284	2.705423	-0.23077369	-0.34776345
TrA1511W	TRIREDRAFT_57234	71645	-0.9915028	1.3531647	-0.2977766	2.0442586
TrC0324W	TRIREDRAFT_122271	98934	2.3188758	2.7768767	-1.2547145	-0.79287744
TrB1746C	TRIREDRAFT_82662	105293	3.2464743	3.594553	-0.11415622	0.23380032
TrA0297W	0	136803	2.2072573	1.9623913	-0.1395414	-0.38410884
TrD1299W	TRIREDRAFT_108663	131184	2.0030007	1.4331523	3.2945135	2.724236
TrF0093C	TRIREDRAFT_4748	85532	1.9958955	2.2603152	0.031308103	0.29577592
TrA0505W	TRIREDRAFT_108637	130687	2.1465874	1.253851	1.2448882	0.35151643
TrB0215C	TRIREDRAFT_123723	103733	2.7020319	2.1493819	0.43991724	-0.11183409
TrC0326W	TRIREDRAFT_63001	78863	2.7725291	1.6719381	1.3355905	0.23501147
TrA0917C	TRIREDRAFT_5275	11395	2.5689688	1.3468783	0.3356324	-0.88609535
TrG0444W	TRIREDRAFT_109526	83893	2.099824	1.7482657	0.052612957	-0.29842722
TrC0375W	TRIREDRAFT_4240	79239	2.6262317	0.5882533	1.0586741	-0.9806272
TrC0206W	TRIREDRAFT_63011	79192	3.194581	2.8881712	0.4136124	0.10757436
TrF0313W	TRIREDRAFT_103189	51011	2.717093	2.9990885	-1.5574524	-1.2711208
TrB0254W	TRIREDRAFT_62380	95062	3.9779136	1.7709908	0.36524338	-1.8418084
TrC1338C	TRIREDRAFT_76800	136619	2.9390132	2.376901	-0.44350362	-1.00465
TrG0838W	TRIREDRAFT_56176	127668	2.8320456	2.4131517	0.22511408	-0.1938128
TrB0691C	TRIREDRAFT_60616	137069	2.5093312	2.6121671	-1.1647314	-1.0619406
TrG0713C	TRIREDRAFT_56934	6285	1.5151163	2.0443518	-0.6865535	-0.15709409
TrC0416C	TRIREDRAFT_63204	35286	2.1919775	1.9420137	-0.5878579	-0.83699465
TrB1902C	TRIREDRAFT_111494	89610	2.2153337	1.901374	2.0452847	1.7329818
TrG1190W	TRIREDRAFT_57045	72359	2.6442115	2.1271603	-0.005028688	-0.516473
TrC1322W	TRIREDRAFT_106029	7341	2.2377806	1.7755505	0.12836899	-0.33204144
TrF0237C	TRIREDRAFT_109378	10609	4.38555	-0.17989457	6.049409	1.4755133
TrG0994C	TRIREDRAFT_57002	72837	0.8901884	2.5167089	-0.13152482	1.4970212
TrC1436W	TRIREDRAFT_76734	47483	2.0690062	1.0031074	0.7783453	-0.28738514
TrF0331C	TRIREDRAFT_54226	88640	2.7018023	0.10111502	4.5256224	1.9168584
TrD1233C	0	0	2.2300441	0.005877919	1.0174342	-1.2063053
TrE0431W	TRIREDRAFT_69187	90355	1.5628693	2.2341125	0.3359329	1.003364
TrF0727C	TRIREDRAFT_78049	99875	1.5122489	2.3268387	-0.30998045	0.5041565
TrA0653W	TRIREDRAFT_79034	81383	3.053009	2.3431325	-0.049070597	-0.75886935
TrC0329-2W	#N/A	#N/A	0.9884774	2.665649	0.31712967	1.9955654
TrD0986C	TRIREDRAFT_121098	104845	1.8527038	2.4562936	0.0025633334	0.6062507
TrB0235W	TRIREDRAFT_111304	89699	1.2396199	4.145232	-0.25683916	2.6569986
TrD0690C	TRIREDRAFT_123293	114328	2.0177288	2.6994746	0.24833263	0.9300305
TrB1340W	TRIREDRAFT_49898	112544	1.9188076	3.3049004	-0.39735788	0.9883863
TrE1290W	TRIREDRAFT_74214	126284	1.8327873	2.2972202	-1.232021	-0.7674352
TrE1261W	TRIREDRAFT_119826	69545	2.0819416	2.1475444	-1.1218066	-1.0575995
TrC1111W	TRIREDRAFT_74570	92942	1.0986873	2.2878463	-0.0028373387	1.1865782
TrA0287C	TRIREDRAFT_60194	76630	2.11004	3.1701922	-0.11201511	0.94820493
TrB1087W	TRIREDRAFT_77743	24627	1.9984459	2.2954328	0.87324417	1.164997
TrE0627W	TRIREDRAFT_102468	4547	2.6451383	3.022212	-0.94624263	-0.56416726
TrB1040C	TRIREDRAFT_77706	77999	2.244978	2.7714176	-0.28622398	0.2402421
TrA1056W	TRIREDRAFT_58076	8652	1.8268622	2.1335342	-0.23875311	0.06837793
TrE1145W	TRIREDRAFT_102910	68345	1.5058341	2.4959881	0.08890238	1.0741614
TrA0360C	TRIREDRAFT_60346	129207	1.3632509	2.0199907	0.106280394	0.7637961
TrE0222W	TRIREDRAFT_50593	138416	1.769565	2.1035044	0.72393197	1.0596299
TrG0018C	TRIREDRAFT_111849	90847	2.412149	0.23138946	3.4153745	1.2345048
TrG0627W	TRIREDRAFT_45688	23922	0.73127276	2.2107499	-1.1364447	0.34369427
TrB0287W	TRIREDRAFT_4170	70070	1.2820194	2.0970643	-0.508706	0.30641082
TrA1942C	TRIREDRAFT_76324	96873	1.2256068	2.0911312	-1.09949	-0.2337385
TrF0298C	TRIREDRAFT_70912	93272	1.1008346	2.4140708	0.43937254	1.7628921
TrA1697W	TRIREDRAFT_121058	97158	1.721168	5.148622	-0.18415491	3.2575774
TrA1494C	TRIREDRAFT_42825	71032	1.0857524	2.6725318	-0.21787359	1.3690999
TrE0026C	TRIREDRAFT_111865	91123	2.0047987	3.6662786	-1.39125	0.27805653
TrB1418W	TRIREDRAFT_109075	119586	1.4763044	1.324765	2.9412508	2.7924027
TrG0852W	TRIREDRAFT_75383	96396	2.0763695	2.7715182	-1.3009801	-0.6057795
TrA0974W	TRIREDRAFT_80871	142573	1.4592348	2.175271	-0.42327854	0.29393566
TrG0600C	TRIREDRAFT_75589	96123	1.152619	-0.53729254	-0.47448248	-2.1642478
TrB0951W	TRIREDRAFT_61212	129489	1.978198	4.583612	0.12161641	2.7273762
TrF0056W	TRIREDRAFT_109234	124330	1.4652426	0.59342843	3.004587	2.1324263
TrC0329W	TRIREDRAFT_62780	79027	0.71013635	2.9623287	-0.17638879	2.0720894
TrE1083C	TRIREDRAFT_119767	23311	1.137165	3.2853763	0.28891554	2.436952
TrB0858W	TRIREDRAFT_77547	141126	1.3010616	2.3532763	-1.7176158	-0.66468143
TrC1044W	TRIREDRAFT_2250	90493	1.202785	2.1095262	-0.04334547	0.8655523
TrG0995W	TRIREDRAFT_104239	33478	0.68820405	2.133344	-0.38578176	1.0604862
TrG0071W	TRIREDRAFT_69479	90737	2.1178753	0.81663406	4.052485	2.754096
TrA1948C	TRIREDRAFT_105406	74830	2.5717535	4.094988	0.102379896	1.6285057
TrD0412C	TRIREDRAFT_109828	84033	2.0675795	4.5814123	0.06359953	2.575894
TrB1082C	TRIREDRAFT_77739	98182	0.7046791	2.2121034	0.24424069	1.7516279
TrB1629W	TRIREDRAFT_67983	133137	-1.0061797	1.2997569	-0.028013762	2.2777848
TrB1696C	TRIREDRAFT_27706	87829	1.4287902	2.673344	-1.5568529	-0.3108924
TrF1100C	TRIREDRAFT_110757	25062	1.2928716	2.7845926	-0.953832	0.5384164
TrF0786W	TRIREDRAFT_121856	123550	1.7050933	4.3955145	0.24682908	2.9379196
TrF0785C	TRIREDRAFT_77998	137505	2.1872466	4.3701806	0.2589607	2.4447272
TrB1043C	TRIREDRAFT_39911	7990	1.1105303	2.929384	-1.0735718	0.74592465
TrB0994C	TRIREDRAFT_36267	129448	1.0251784	0.5459652	2.3220801	1.8429636
TrG0126C	TRIREDRAFT_69652	90939	1.988712	-1.1769661	-2.1922925	-5.3573227
TrB1098C	TRIREDRAFT_77749	98167	0.5338148	2.9274771	0.044161752	2.437585
TrB0605W	TRIREDRAFT_78223	139895	1.0734903	3.5891857	-1.8853757	0.6302553
TrB1075C	TRIREDRAFT_22257	77998	0.46953288	1.5338341	1.4260942	2.4910572
TrD1389W	TRIREDRAFT_70172	39450	1.0295885	3.1329863	1.2412795	3.3429008
TrF0472C	TRIREDRAFT_119839	124787	-0.45335332	4.1505036	0.014278467	4.617233
TrB1359W	TRIREDRAFT_122745	137904	0.4097375	2.8902237	-0.622056	1.8594419
TrD0943C	TRIREDRAFT_44628	84874	-0.39456156	2.594205	-0.21477927	2.773952
TrB0797W	TRIREDRAFT_61227	78569	-0.5303855	1.3122784	-2.9524763	-1.1098228
TrG0579W	TRIREDRAFT_56726	127428	0.43821397	3.3204958	-0.45879447	2.426352
TrB1182W	TRIREDRAFT_42053	133635	-0.4187081	1.5294876	0.2703161	2.2217922
TrD0945W	TRIREDRAFT_54260	84917	0.8087913	4.3075337	-0.6063084	2.9017475
TrD0718C	TRIREDRAFT_54790	132126	0.3029687	1.869258	-2.7715104	-1.2053282
TrF1187C	TRIREDRAFT_67597	79819	-0.30986845	1.3715248	-3.826799	-2.1454291
TrF0389C	TRIREDRAFT_103129	88840	-0.23628516	2.8134737	-2.2356067	0.81649107
TrA0888W	TRIREDRAFT_110648	11422	0.10719755	2.6586947	-1.2395654	1.3183547

## Sheet: Cluster 5
Id	ID-FungiDB	ID-RutC30	log2foldchange GD/GC	log2foldchange LD/LC	log2fold change LC/GC	log2foldchange LD/GD
TrF0191C	TRIREDRAFT_64963	37395	-2.878886	-2.334557	-0.51856244	0.025294306
TrB1810C	TRIREDRAFT_69081	89424	-4.644052	-5.8341246	-0.023603516	-1.2124678
TrB1749C	TRIREDRAFT_71117	93548	-2.547224	-2.9406755	0.0667946	-0.32675046
TrG0053C	TRIREDRAFT_123978	115868	-7.410612	-5.058363	-2.8176253	-0.46506745
TrC0034W	TRIREDRAFT_52587	116505	-2.0941226	-1.3093768	0.24785975	1.0322968
TrC1112W	TRIREDRAFT_55912	39819	-1.7264428	-2.05065	-0.26489806	-0.5891018
TrD1078C	TRIREDRAFT_64271	9490	-2.7006068	-2.554971	0.18208075	0.32759216
TrB1133C	TRIREDRAFT_82296	116350	-2.9743152	-3.8450186	-0.0075315	-0.87835866
TrA1820C	TRIREDRAFT_58282	97005	-2.2721438	-1.6689655	-0.75449485	-0.15124208
TrA0460W	TRIREDRAFT_121298	76405	-4.431098	-6.1372313	1.422568	-0.28357202
TrA1515W	TRIREDRAFT_21836	107609	-3.3054068	-2.9147174	0.02974168	0.42043155
TrD0958C	TRIREDRAFT_53859	131913	-2.5281672	-3.5250885	0.3533091	-0.6421374
TrC1179W	TRIREDRAFT_76905	24428	-2.6708884	-2.0215533	-0.6598376	-0.010573727
TrB0057W	TRIREDRAFT_5844	12735	-3.0118673	-2.6953719	-0.28436652	0.03152746
TrE0486C	TRIREDRAFT_81843	90426	-3.7189276	-3.8730865	0.12261785	-0.03074727
TrF0877C	TRIREDRAFT_121793	35886	-3.8175402	-3.7198548	-1.1921604	-1.094512
TrG0012W	TRIREDRAFT_69611	90719	-4.25425	-3.858655	-0.012539668	0.38312945
TrF0426C	TRIREDRAFT_53080	133427	-2.2735476	-1.3085985	-0.12769294	0.83758944
TrE0563W	TRIREDRAFT_102416	68445	-2.6736891	-2.33508	0.2197726	0.5578806
TrD0940C	TRIREDRAFT_44624	142173	-2.0761862	-1.4450767	-0.1786254	0.4521612
TrC0834C	TRIREDRAFT_120150	23679	-1.5593464	-2.3343153	-0.18283977	-0.95781606
TrE0620W	TRIREDRAFT_73587	54403	-2.286895	-3.2279613	-0.21415122	-1.1554371
TrF0365C	TRIREDRAFT_119864	103373	-4.9687514	-4.320146	-1.1336925	-0.48489055
TrA0132W	TRIREDRAFT_27719	34533	-1.821697	-2.1328988	-0.5351183	-0.84634155
TrG0526W	TRIREDRAFT_33359	83341	-3.4586344	-2.217015	-0.045802128	1.1957958
TrF0171W	TRIREDRAFT_122813	101932	-3.253949	-2.7781053	-0.9571092	-0.48122332
TrF0366W	TRIREDRAFT_103149	55114	-3.560961	-2.8309422	-1.421248	-0.6910556
TrC1534C	TRIREDRAFT_105832	34104	-2.2547908	-0.8089239	-0.16597697	1.2800367
TrA1370-2C	#N/A	#N/A	-3.380861	-2.8208866	-0.55368084	0.007564491
TrA0263C	0	122879	-2.0218363	-2.93072	-1.0542163	-1.9632149
TrG1003W	TRIREDRAFT_57128	73564	-2.2405841	-2.6685803	-0.38793468	-0.8159099
TrD0227W	TRIREDRAFT_123191	0	-2.373147	-1.8193381	-2.1960132	-1.6422094
TrC1088W	TRIREDRAFT_120017	26687	-3.4314084	-3.1382544	0.12857772	0.4216668
TrC0392C	TRIREDRAFT_43347	63725	-2.0027735	-1.0871116	-0.34751573	0.5660789
TrC1390C	TRIREDRAFT_76763	136598	-2.4966583	-3.872194	-0.5361111	-1.9116987
TrC0962W	TRIREDRAFT_38441	70331	-2.8873334	-2.4492278	-0.3353574	0.10290635
TrC0670W	TRIREDRAFT_55179	71481	-3.8938663	-3.6498184	0.019685853	0.2640667
TrG0417W	TRIREDRAFT_50212	142026	-2.6312158	-3.037284	-0.7565679	-1.1627138
TrB1485W	0	9756	-2.7209868	-2.1878543	0.3236925	0.8563941
TrC1491C	TRIREDRAFT_59549	34141	-2.252794	-1.9168972	-0.27085927	0.06495314
TrC1443W	TRIREDRAFT_105917	75762	-2.314302	-2.1331658	-0.17112863	0.009697586
TrE1283C	TRIREDRAFT_53259	69062	-2.7093797	-0.96245027	-0.08792319	1.6587076
TrB0072C	TRIREDRAFT_69863	91489	-2.3522894	-2.3419523	-1.1783904	-1.1673837
TrD0057C	TRIREDRAFT_66541	132696	-2.1683972	-1.6300334	-0.44378033	0.0947845
TrG0458C	TRIREDRAFT_4843	83507	-1.5102619	-2.2863126	0.41216582	-0.36356413
TrB0459C	TRIREDRAFT_4104	126479	-3.9151318	-3.79947	0.17556402	0.29084936
TrB0610C	TRIREDRAFT_62285	69901	-5.3856845	-4.54198	-1.3323262	-0.48858786
TrD1323C	TRIREDRAFT_103447	13317	-3.0068069	-2.0907025	-0.63785166	0.27973065
TrD0075C	TRIREDRAFT_123260	138500	-4.7739367	-4.229022	-0.6119137	-0.067279495
TrD0072C	TRIREDRAFT_66758	59117	-3.19297	-2.0628128	-0.71415854	0.41578013
TrB0184W	TRIREDRAFT_68587	133849	-2.2167747	-1.973387	-0.25560406	-0.013050154
TrA0435W	TRIREDRAFT_121306	24600	-4.3100815	-3.658344	-1.1526684	-0.5009589
TrA1514W	TRIREDRAFT_57613	72115	-2.7483528	-2.439811	-0.45048222	-0.14174308
TrF0475W	TRIREDRAFT_53903	11734	-2.54579	-2.1858916	0.24341898	0.6021153
TrD1177W	TRIREDRAFT_64358	9570	-2.0678186	-1.8075683	-0.20771644	0.051966596
TrA0264C	TRIREDRAFT_77154	129117	-2.070503	-3.051091	-1.2319276	-2.2125304
TrC0629C	TRIREDRAFT_75009	106811	-2.4263809	-1.8256352	-0.7274237	-0.12906349
TrB1605W	TRIREDRAFT_23146	26281	-2.6523585	-1.9194973	-1.628804	-0.8957263
TrD0237W	TRIREDRAFT_65882	37122	-4.551504	-3.5713716	-0.138028	0.8415198
TrD1190W	TRIREDRAFT_4526	131090	-1.5372981	-2.4991753	-0.42136595	-1.3825228
TrA1736W	TRIREDRAFT_76505	136493	-2.2079327	-2.9368997	-0.30816278	-1.0371082
TrB1084C	0	118629	-3.183817	-3.9080079	-0.12580846	-0.85005516
TrB1961W	TRIREDRAFT_68927	103705	-2.9126236	-1.9221655	0.034152888	1.0236199
TrG0757C	TRIREDRAFT_56218	127590	-3.1897683	-2.610103	-1.0481902	-0.4685044
TrD0763C	TRIREDRAFT_74364	101778	-3.0939803	-1.0886096	-1.1737187	0.83155257
TrC1445W	TRIREDRAFT_121156	108956	-2.3002753	-2.4571168	-0.09800658	-0.25452405
TrE0432C	TRIREDRAFT_69228	90165	-2.3840683	-2.8046317	-0.038953807	-0.4596273
TrE0953W	TRIREDRAFT_102743	69643	-2.353105	-2.6438637	-0.29569355	-0.58671546
TrC0050W	TRIREDRAFT_70383	92474	-3.1007946	-2.2652743	-0.38597825	0.44886723
TrF1015C	TRIREDRAFT_61939	81181	-2.8159316	-2.7141528	0.06483871	0.16754766
TrB0181C	TRIREDRAFT_123702	142901	-2.428645	-2.8147311	0.7269527	0.3404282
TrD1271W	TRIREDRAFT_64274	82626	-4.042692	-4.783924	0.11744281	-0.62458515
TrF0182C	TRIREDRAFT_71851	124294	-3.1714838	-3.840025	0.14750017	-0.5210825
TrD0074W	TRIREDRAFT_110267	45849	-4.4447336	-2.885387	-2.180172	-0.6197851
TrG0581C	TRIREDRAFT_104606	33138	-1.4594885	-2.407384	0.57346195	-0.3746553
TrB0271C	TRIREDRAFT_108005	68896	-3.024645	-2.3611097	-0.850854	-0.18713503
TrE1282C	0	126279	-2.4401248	-0.90313625	-0.17996617	1.3561733
TrF0170C	TRIREDRAFT_65156	85297	-2.440453	-1.4593234	-0.42998293	0.55030394
TrD1025C	0	104804	-2.1569364	-0.46844107	-0.25719985	1.4312901
TrB0380C	0	106512	-2.8355873	-2.105158	-0.52896196	0.20179598
TrB0615W	TRIREDRAFT_121986	106261	-2.928052	-2.578803	-0.7194854	-0.37105292
TrA2041C	TRIREDRAFT_120911	136373	-2.9178483	-2.7070405	-0.6718144	-0.46257475
TrB1238W	TRIREDRAFT_123777	124863	-3.0125673	-2.2242234	-1.5815338	-0.79307956
TrB0270C	TRIREDRAFT_62581	69634	-2.8810754	-2.5695229	-0.45711297	-0.14595702
TrA1346W	TRIREDRAFT_104952	0	-2.0456846	-1.316458	-0.8390057	-0.11191102
TrC0055W	TRIREDRAFT_70375	143253	-3.253102	-3.1259985	0.3393365	0.46612763
TrB1688W	TRIREDRAFT_23115	120407	-2.6609037	-2.5087657	-2.30398	-2.1518946
TrA1878W	TRIREDRAFT_76374	96941	-3.5299854	-2.4546015	-0.38741574	0.68783313
TrC0132C	TRIREDRAFT_70098	12671	-2.696061	-2.724818	-0.3861565	-0.4132849
TrE0485W	TRIREDRAFT_41719	104023	-2.1286829	-1.4146684	0.24241963	0.95690715
TrC0286C	TRIREDRAFT_48951	98974	-2.462289	-2.3963954	-0.8191922	-0.7532661
TrB0468C	TRIREDRAFT_78357	23472	-2.2742915	-2.5065324	-1.1328864	-1.3651792
TrB0068C	TRIREDRAFT_69963	12745	-2.907672	-4.055469	0.684613	-0.46329248
TrE0135C	TRIREDRAFT_112516	135036	-3.5865374	-3.4338844	-0.5459823	-0.39433104
TrD1393W	TRIREDRAFT_82235	104546	-3.4735582	-2.6547947	-1.9998682	-1.1811209
TrF1052W	TRIREDRAFT_81022	104585	-2.7863195	-2.613265	-0.52439594	-0.35193402
TrB1076C	TRIREDRAFT_107151	129369	-2.3357437	-1.5660805	-1.6395837	-0.8697239
TrC1183-2C	#N/A	#N/A	-2.635729	-3.2718706	-0.09050556	-0.72658104
TrC0712W	TRIREDRAFT_74943	5624	-3.1682324	-1.421779	-0.13106495	1.6151623
TrG0208C	TRIREDRAFT_123631	88293	-2.556468	-3.2277582	0.07012868	-0.6011249
TrC0723W	TRIREDRAFT_120198	23636	-2.9412656	-2.7480931	-0.38896072	-0.19579071
TrA0619W	TRIREDRAFT_29333	63086	-2.0869408	-2.0790932	-0.11959932	-0.11131244
TrC0244C	TRIREDRAFT_4294	79000	-3.0578961	-1.504527	-0.5065852	1.0472181
TrB1137C	TRIREDRAFT_70311	12913	-2.9070692	-2.5865593	-0.48384976	-0.16337147
TrC0737W	TRIREDRAFT_120193	95331	-2.2314792	-2.387888	0.6325638	0.47570992
TrA2040W	TRIREDRAFT_105330	56459	-3.3321784	-3.6143906	0.28584638	0.00277466
TrA0436C	0	122950	-2.1590729	-2.4488468	-0.17244829	-0.45967993
TrD1218W	TRIREDRAFT_122533	25432	-1.885245	-2.1603506	-0.114293955	-0.38932636
TrE0213C	TRIREDRAFT_50583	113860	-1.9866141	-2.1384864	0.2987386	0.14645216
TrE0483C	TRIREDRAFT_123888	139100	-1.9238557	-2.5443416	-0.13456763	-0.75517374
TrF0742C	TRIREDRAFT_107494	9144	-2.3946917	-3.0378478	-0.3860247	-1.0298691
TrC0022W	TRIREDRAFT_70932	13305	-2.630097	-3.3347642	0.4968863	-0.20905732
TrF0188W	TRIREDRAFT_65214	10647	-2.0600238	-2.0638967	0.13804598	0.13391702
TrB0262C	TRIREDRAFT_108014	70051	-3.0483866	-2.5118246	-0.38151267	0.15394533
TrA0875C	TRIREDRAFT_80973	142607	-3.8553627	-1.3929389	-2.756664	-0.29403663
TrA0363C	TRIREDRAFT_3481	7812	-3.1647913	-2.9628794	0.061677866	0.26310498
TrB0833C	TRIREDRAFT_22201	98436	-2.5625577	-3.6964037	0.30273297	-0.8312633
TrE0109C	TRIREDRAFT_5836	12549	-3.1605465	-3.3889842	0.25778472	0.029712237
TrG0858C	TRIREDRAFT_104359	72764	-2.2875497	-2.0348916	-0.40417516	-0.15307459
TrC1493W	TRIREDRAFT_121139	97298	-2.4172304	-1.9284314	0.4044213	0.89345247
TrE0130W	TRIREDRAFT_82591	39886	-2.5535564	-2.2956982	0.006819207	0.2645754
TrE0469C	TRIREDRAFT_123902	142965	-3.018665	-1.3016174	0.2932158	2.0102568
TrA1980C	TRIREDRAFT_105381	74512	-2.9737756	-4.457824	0.7222982	-0.761328
TrB1971C	TRIREDRAFT_69245	93487	-3.3586893	-4.3655515	0.31350574	-0.69486594
TrG0771W	TRIREDRAFT_104437	33297	-2.0675254	-2.3615766	0.7131851	0.41806155
TrG0742C	TRIREDRAFT_45573	107912	-4.0540338	-3.1556919	-1.111848	-0.2136892
TrG0430W	TRIREDRAFT_79960	101105	-3.657023	-3.3355682	1.2545849	1.5762396
TrC0698C	TRIREDRAFT_103861	5613	-2.1180682	-2.987692	-1.0214372	-1.8910764
TrA1630C	TRIREDRAFT_58603	24302	-3.3590581	-3.6207168	-0.5674539	-0.82902753
TrA0098C	TRIREDRAFT_106625	128956	-3.3574505	-2.691413	-0.8731903	-0.20675483
TrF0358W	TRIREDRAFT_103157	88681	-2.8165	-2.4295018	-1.1289395	-0.74201345
TrD1256W	TRIREDRAFT_64018	42876	-3.9830635	-2.7817674	-2.5158474	-1.3137293
TrD1030C	TRIREDRAFT_105771	12943	-1.953101	-2.1797915	0.47417557	0.24750106
TrB0981C	TRIREDRAFT_77656	98284	-1.5505875	-2.0545208	0.31951845	-0.18436854
TrD0615C	TRIREDRAFT_67013	37947	-2.4000633	-2.988376	0.75014883	0.16320977
TrB0399W	TRIREDRAFT_62447	69224	-2.2413015	-1.8663329	-0.115644194	0.25896308
TrG1024C	TRIREDRAFT_56470	73249	-2.2568896	-2.8305924	0.6311899	0.057284463
TrG0356W	0	101203	-2.6124332	-2.515386	0.7585532	0.85555065
TrC0453W	TRIREDRAFT_63152	79047	-1.9267403	-2.1575048	-0.37680095	-0.6089843
TrC0023C	TRIREDRAFT_112560	39947	-2.4978433	-2.0063412	-0.88192445	-0.38896874
TrG0175C	TRIREDRAFT_23184	138813	-2.8583276	-3.3028138	-0.18369745	-0.6280979
TrA0973C	TRIREDRAFT_80872	26214	-2.848853	-1.0606098	-0.54942447	1.2387912
TrB0062C	TRIREDRAFT_23368	39390	-2.6256092	-2.4923942	0.39334232	0.5266525
TrC1193W	TRIREDRAFT_76897	24422	-2.0826764	-2.9071107	-0.6577602	-1.4820155
TrA0344C	TRIREDRAFT_47221	122917	-2.932875	-2.9547846	-0.7429347	-0.76484877
TrA1902W	0	74497	-2.2400656	-2.5609858	0.28321013	-0.037219133
TrG0166C	TRIREDRAFT_81410	103267	-1.878709	-2.3483715	-0.46315593	-0.93285334
TrA2128C	TRIREDRAFT_105239	42274	-3.6744158	-3.4244108	-0.29494777	-0.045497593
TrA0016C	TRIREDRAFT_121499	97673	-2.4838457	-1.7904255	-0.66220504	0.032348786
TrA1355W	TRIREDRAFT_75985	95689	-1.9934766	-2.7417922	0.51337713	-0.23470417
TrC0452C	TRIREDRAFT_122198	8367	-1.6801826	-2.4972365	-0.2170766	-1.0343239
TrG1176C	TRIREDRAFT_104077	6684	-4.560792	-4.505496	0.47612652	0.5302851
TrG0355C	0	142050	-2.7584698	-2.7077472	0.5576673	0.608478
TrD1441C	TRIREDRAFT_112105	91746	-3.6319547	-3.3441746	-0.13750869	0.14898063
TrB0182C	TRIREDRAFT_111245	12151	-2.3490844	-2.6781816	-0.12966104	-0.4593543
TrE1054C	TRIREDRAFT_74041	23302	-2.003011	-1.2755299	-0.5888124	0.13861251
TrG1074W	TRIREDRAFT_56830	127881	-3.0852695	-4.113956	0.8253691	-0.20392543
TrA1533W	TRIREDRAFT_105158	71321	-2.2843735	-1.538482	-0.07404465	0.6714556
TrG0393W	TRIREDRAFT_4875	83874	-1.9074087	-2.1006737	-0.3325792	-0.52521175
TrE0653C	TRIREDRAFT_102487	69614	-4.778875	-4.040655	0.3171755	1.0538175
TrD0020C	TRIREDRAFT_5127	37852	-3.3304298	-3.414425	0.7610909	0.6755749
TrF0932C	TRIREDRAFT_61912	80512	-2.6707292	-1.6433291	-0.3325562	0.69475526
TrB0063W	TRIREDRAFT_69946	91563	-1.7549828	-2.346429	0.34502926	-0.2466534
TrF0464C	TRIREDRAFT_103060	38429	-2.277343	-2.5347736	0.13145311	-0.1268149
TrG0879C	TRIREDRAFT_75361	127704	-1.4233223	-2.8377824	0.17029783	-1.2436612
TrF0368C	TRIREDRAFT_103147	88726	-3.6521819	-3.8785086	-1.0598	-1.2861619
TrA0100W	TRIREDRAFT_106623	77410	-2.8079422	-2.1221542	-0.122241385	0.5647667
TrD1010C	TRIREDRAFT_46794	26904	-3.6688232	-0.03571553	-0.09104257	3.5420575
TrA1192W	TRIREDRAFT_120646	99341	-2.1925216	-1.8032873	-0.17889279	0.21037962
TrD0726C	TRIREDRAFT_2091	84691	-2.084993	-1.7530448	-0.28890982	0.042974763
TrF1089W	TRIREDRAFT_23090	137364	-3.0490656	-2.7100675	-0.84031713	-0.50187254
TrB0128C	TRIREDRAFT_123673	103853	-2.0572379	-2.292001	0.061103247	-0.17369793
TrB0624C	TRIREDRAFT_121977	69546	-2.0071015	-2.1796963	-0.027592035	-0.20019794
TrD0323C	TRIREDRAFT_38812	131826	-2.210668	-2.8158011	-1.5818478	-2.1869595
TrA2055W	TRIREDRAFT_21873	96800	-3.3322115	-4.3801656	0.15839496	-0.88962936
TrG0980W	TRIREDRAFT_72612	72409	-2.6749866	-3.25503	0.29147857	-0.28871205
TrC0064C	0	62262	-2.249358	-1.4569038	-0.58313495	0.20970364
TrG1064W	0	0	-2.1407192	-0.64650905	-0.09470725	1.3995442
TrC0075C	TRIREDRAFT_124136	104862	-4.0843396	-4.602171	-0.42782715	-0.94631624
TrA1403C	TRIREDRAFT_57524	72091	-2.992909	-2.4322152	-0.37692097	0.18353538
TrB1754W	TRIREDRAFT_124295	116900	-3.498748	-4.2497096	0.13122226	-0.61978716
TrC0953C	TRIREDRAFT_21453	140198	-2.3031154	-0.6656052	-0.24664278	1.3925905
TrD0153C	TRIREDRAFT_66562	37733	-2.3976593	-1.5742986	-1.1457113	-0.32312447
TrE0512W	0	68467	-2.024363	-2.5350423	-0.07374935	-0.58458436
TrB1396C	TRIREDRAFT_79606	25542	-2.934349	-3.1759915	-0.13197872	-0.3737608
TrA1451C	TRIREDRAFT_57632	127281	-2.686862	-1.2141922	-0.5182389	0.9550606
TrC1485W	TRIREDRAFT_59388	128552	-3.093699	-2.4778695	-0.17080487	0.44608107
TrB0298W	TRIREDRAFT_62198	69076	-2.1922762	-1.6389602	0.5251387	1.0794538
TrD0512C	TRIREDRAFT_123368	114146	-2.7983708	-3.4024913	0.12793007	-0.4762345
TrD1351W	TRIREDRAFT_70630	92897	-4.9083195	-5.093034	-0.47832844	-0.663081
TrB1518C	TRIREDRAFT_64719	100677	-3.1092021	-3.3668642	-1.2196131	-1.4775219
TrG0644C	TRIREDRAFT_57059	73414	-1.9691348	-2.3505743	-0.20971873	-0.59132534
TrD0450C	TRIREDRAFT_65711	84514	-4.122309	-2.9330137	-2.5070121	-1.3178271
TrD0642C	TRIREDRAFT_110414	87303	-2.7251022	-3.2461917	0.71089894	0.1897548
TrD0444W	TRIREDRAFT_65992	83938	-2.1391592	-1.3062513	-0.3045951	0.52807397
TrF0364C	TRIREDRAFT_44366	142761	-2.080113	-1.6183302	-2.0431578	-1.5820906
TrF1125W	TRIREDRAFT_110778	35699	-3.4692464	-4.053546	-0.5419234	-1.1269108
TrG0473C	TRIREDRAFT_79921	25615	-2.674944	-2.4022183	0.7205297	0.9933263
TrE0473W	TRIREDRAFT_81865	134025	-2.0625734	-2.5479376	-0.029400041	-0.5149283
TrB0606W	0	0	-1.6250359	-2.3694432	0.62459946	-0.12018748
TrB0613W	TRIREDRAFT_48398	94662	-1.7388699	-2.3933759	-0.3316884	-0.98462266
TrG0956W	TRIREDRAFT_2591	72440	-2.448786	-1.8020121	-0.16948745	0.4768401
TrA1545W	TRIREDRAFT_120851	53337	-3.6312985	-4.3989954	0.005799422	-0.7626675
TrC1156C	TRIREDRAFT_59628	34405	-3.8830972	2.3907285	-6.2102056	0.05342973
TrF0827C	0	123529	-1.2891285	-2.8573852	0.90072584	-0.6678233
TrB1771W	0	0	-1.869078	-2.0268533	-0.5144317	-0.6721489
TrC1268W	TRIREDRAFT_76852	97525	-6.1340084	-5.01335	-1.5907909	-0.4705135
TrG1026C	TRIREDRAFT_56819	0	-1.390153	-2.2498207	0.52752125	-0.33487153
TrB1354W	TRIREDRAFT_79661	25561	-1.7460798	-2.4641984	-0.59034055	-1.3080422
TrB0536W	TRIREDRAFT_48482	135607	-2.2115414	-2.5606396	0.11794386	-0.23146646
TrA0107W	TRIREDRAFT_3596	128965	-2.0137236	-0.8617264	-1.2566985	-0.10468279
TrF0616W	TRIREDRAFT_4009	39524	-1.9735899	-2.933918	0.10661698	-0.8537403
TrE0163C	TRIREDRAFT_4981	86103	-1.6567873	-2.2966933	-0.23750095	-0.8773395
TrE0509C	TRIREDRAFT_111591	39021	-2.770657	-2.4148455	0.3032776	0.6580758
TrA0878W	0	87465	-2.9332666	-3.0277903	-0.16712964	-0.26182777
TrC1418C	TRIREDRAFT_121166	108988	-1.9837008	-2.5160701	-0.8146021	-1.347127
TrG0424W	TRIREDRAFT_65410	83724	-2.548062	-4.442928	0.71279544	-1.1822528
TrB0201C	TRIREDRAFT_68606	89810	-1.9057347	-2.2387984	0.2573218	-0.077048086
TrA1512W	TRIREDRAFT_120837	140332	-6.6733327	-4.4592795	-1.9087312	0.30545893
TrA1567W	TRIREDRAFT_105191	127385	-2.1649919	-1.6769966	-0.33956417	0.14877513
TrA1999W	TRIREDRAFT_58299	74996	-2.266923	-0.9304607	-0.14292897	1.1938201
TrD0618W	TRIREDRAFT_67024	86949	-3.435018	-3.3253691	-0.71010303	-0.59993887
TrA2143C	TRIREDRAFT_105223	74078	-2.4069126	-1.8761853	-0.08053861	0.44955993
TrC0069W	TRIREDRAFT_70373	12995	-3.5463195	-2.8517094	-0.8846865	-0.1901578
TrA1853W	TRIREDRAFT_120975	96972	-2.7680197	-3.6487997	-0.12503299	-1.006141
TrF1169C	TRIREDRAFT_51365	141494	-2.9433744	-4.2224874	0.8808267	-0.3983242
TrC0501C	TRIREDRAFT_71559	118864	-2.0269203	-2.0482776	0.11570912	0.09434035
TrB1713C	TRIREDRAFT_81148	26328	-3.4170785	-4.7695208	1.9024773	0.54993147
TrB0183C	TRIREDRAFT_81511	142900	-2.6789677	-3.7078986	1.2003646	0.17063451
TrB1893W	TRIREDRAFT_81742	48833	-2.0716505	-2.6592722	0.57043636	-0.016959298
TrE1302W	TRIREDRAFT_103039	69100	-2.7898011	-4.593231	1.8991667	0.091198646
TrA0398W	TRIREDRAFT_106294	34756	-1.5782641	-2.7721224	0.5752334	-0.61845183
TrB0273C	TRIREDRAFT_122153	23545	-3.6779184	-3.6544619	0.31683227	0.3404223
TrD0693W	TRIREDRAFT_67117	87225	-3.0324984	-3.1329188	0.15751933	0.05681069
TrC0065C	TRIREDRAFT_70377	92443	-2.7622347	-2.405106	0.15085234	0.5060406
TrC0730C	TRIREDRAFT_55928	5640	-2.4580035	-2.0659952	-0.66929775	-0.27716327
TrC0018C	TRIREDRAFT_82619	105247	-4.6870904	-4.366402	-0.67042935	-0.3498211
TrA2134C	TRIREDRAFT_120873	108342	-2.805857	-2.4749386	-2.6594424	-2.3275273
TrB1377C	TRIREDRAFT_4682	9852	-1.9734354	-3.4247959	1.2758014	-0.17607588
TrB0722W	TRIREDRAFT_3671	41068	-3.0926259	-3.0812604	-0.19877109	-0.18732266
TrC0570W	TRIREDRAFT_55052	71323	-2.07361	-1.8899885	-0.51461595	-0.33164766
TrF0388W	TRIREDRAFT_103130	38496	-5.829136	-2.1090086	-3.5321689	0.18852296
TrB0228C	TRIREDRAFT_68590	133809	-3.3187175	-4.463125	0.87932366	-0.2656075
TrF1110C	TRIREDRAFT_67717	80332	-3.3470883	-4.1669044	0.60115963	-0.21862704
TrG0694W	TRIREDRAFT_75514	96232	-1.9649441	-2.50752	-0.116847366	-0.65856695
TrG0415W	TRIREDRAFT_50215	142027	-2.635472	-2.3805492	-1.2452587	-0.99044913
TrE0047W	TRIREDRAFT_111888	91127	-3.5866013	-3.920184	-0.17999163	-0.5141675
TrG0707C	TRIREDRAFT_75506	72588	-2.3836803	-1.2432	-0.28252894	0.85801667
TrA0873W	TRIREDRAFT_28185	133052	-3.435744	-0.24324854	-2.2773614	0.91508585
TrB0008C	TRIREDRAFT_82146	143118	-2.0626857	-1.3055292	0.3302518	1.0865226
TrC0933W	TRIREDRAFT_56077	70883	-1.5536916	-2.3890135	0.6570565	-0.17784263
TrE0702C	TRIREDRAFT_119603	135281	-1.7673945	-2.0355163	-0.8205096	-1.0880766
TrG0856C	TRIREDRAFT_56952	140464	-2.5641322	-2.0172052	0.3425524	0.8888098
TrE1192C	TRIREDRAFT_44230	5022	-2.0088475	-2.184037	-1.6708997	-1.8461192
TrB0679W	TRIREDRAFT_3645	8307	-2.0840456	-2.8412266	0.36680698	-0.39045885
TrD0910W	TRIREDRAFT_74515	101594	-1.4179676	-2.4079928	0.5089453	-0.48142344
TrC0933-2W	#N/A	#N/A	-1.3778576	-2.5091462	0.77279514	-0.35830796
TrG0038C	TRIREDRAFT_123987	134195	-2.416272	-1.0353647	0.15568696	1.5360885
TrG0358W	TRIREDRAFT_80028	138024	-2.1770759	-2.7999551	-0.13766886	-0.7600678
TrG0592C	TRIREDRAFT_104595	127441	-2.1583652	-1.9171292	-0.28201532	-0.040682033
TrG0981W	TRIREDRAFT_72611	6520	-2.0218117	-1.6404614	-1.2113665	-0.83048755
TrB0867W	TRIREDRAFT_22210	136982	-2.930746	-2.487329	-0.9190026	-0.4769497
TrC0365C	TRIREDRAFT_4244	129878	-2.1430526	-0.28468984	-0.32495588	1.5348862
TrB0612C	TRIREDRAFT_121989	94665	-2.2633352	-2.738735	-0.06997539	-0.54531014
TrA0725W	TRIREDRAFT_108459	141719	-1.9880227	-2.6487768	-0.2387399	-0.89943177
TrC0568W	TRIREDRAFT_120288	32504	-1.4736931	-2.150732	0.2357408	-0.4415859
TrC1192C	TRIREDRAFT_3394	51715	-2.3724744	-0.608924	0.06652293	1.8322031
TrE1158W	TRIREDRAFT_74122	68432	-2.2764122	-1.9130003	0.19834392	0.56163526
TrB1311C	TRIREDRAFT_64469	36708	-2.9835079	-2.5865018	0.15543981	0.55226296
TrA0501W	TRIREDRAFT_122487	123608	-2.5244985	-2.6861253	-2.9610868	-3.1227012
TrC1392W	TRIREDRAFT_3327	128637	-2.1798387	-2.5837162	0.19143696	-0.21252167
TrE0323W	TRIREDRAFT_66436	86008	-2.9618795	-2.2802327	-0.1744235	0.50728935
TrD0490W	TRIREDRAFT_80291	101290	-1.6748257	-2.1049507	0.3793343	-0.05045611
TrF0966W	TRIREDRAFT_121757	111209	-2.2379656	-2.1241002	-0.2028266	-0.08849483
TrB1135W	TRIREDRAFT_124113	104737	-2.028174	-2.2755232	-0.88814515	-1.1354321
TrG0109C	TRIREDRAFT_81979	39197	-2.4707503	-3.3950226	-0.10899608	-1.0334816
TrB1390W	TRIREDRAFT_64834	36646	-1.9751476	-2.4497802	0.17621122	-0.2996269
TrA0227C	TRIREDRAFT_60489	76732	-3.9886224	-4.1401477	1.6112895	1.458215
TrF0622W	TRIREDRAFT_48301	104679	-2.3702025	-1.8688593	-0.12407741	0.37762138
TrF0928W	TRIREDRAFT_121773	99635	-2.3157518	-2.4896328	-0.28644952	-0.46113947
TrC0421C	TRIREDRAFT_78626	24851	-1.9222677	-2.8760908	-0.231157	-1.1849723
TrG0163C	TRIREDRAFT_111137	11712	-2.2231343	-3.3838797	1.3322872	0.17098641
TrG1080C	TRIREDRAFT_45317	108217	-1.6041572	-2.4770088	0.4821014	-0.39122492
TrA1366C	TRIREDRAFT_46127	95677	-1.9255304	-1.727046	-2.115825	-1.9172132
TrA0152C	TRIREDRAFT_121449	122834	-2.0106103	-2.7295616	0.019681714	-0.6986184
TrG0733C	TRIREDRAFT_75468	107898	-3.725934	-4.8874097	-0.44877708	-1.6102092
TrG0212W	TRIREDRAFT_68184	88418	-2.1102607	-1.7994142	-0.27860963	0.032645997
TrF1200C	TRIREDRAFT_110853	35762	-4.203115	-3.4597063	-0.76969767	-0.026773725
TrE0318W	TRIREDRAFT_5026	37557	-1.7508204	-3.5521574	1.3333968	-0.46928963
TrE0001C	0	90258	-4.629675	-4.6583533	1.179025	1.1499596
TrA1911W	TRIREDRAFT_120953	96918	-3.7120364	-4.2838635	1.1884294	0.61650074
TrD0929C	TRIREDRAFT_119974	37157	-1.7890594	-2.0771146	-0.3549857	-0.6435181
TrA0114C	TRIREDRAFT_106606	76892	-1.6450751	-2.0322638	0.40057188	0.012517737
TrB1738C	TRIREDRAFT_110866	87936	-2.6159809	-3.4648674	-0.0144441435	-0.863712
TrA0519W	TRIREDRAFT_79169	81893	-2.9770331	-4.246594	0.74787503	-0.5217053
TrB1180W	TRIREDRAFT_81591	56216	-2.7923336	-3.6695435	-0.30143464	-1.1785047
TrC0430C	TRIREDRAFT_22484	98807	-0.90263397	-2.125848	-0.027234837	-1.2504876
TrE0482W	TRIREDRAFT_5710	90159	-2.318944	-1.31795	-0.3722936	0.62919295
TrE1223C	TRIREDRAFT_74158	5049	-2.0413804	-1.939345	-0.11616705	-0.013943509
TrE0032C	TRIREDRAFT_124002	104377	-2.274248	-3.3017457	1.2649403	0.23328827
TrD0080W	TRIREDRAFT_110261	86256	-3.5309439	-1.7944785	-2.0090756	-0.27402583
TrD0864W	TRIREDRAFT_54535	84921	-2.3166416	-1.9350605	-0.269517	0.112556756
TrG0822C	TRIREDRAFT_104390	72278	-3.4598033	-2.770875	-0.5180212	0.17080529
TrA1891W	TRIREDRAFT_76366	96932	-1.852853	-3.1109989	-0.4397118	-1.6983529
TrF1137W	TRIREDRAFT_110790	79666	-2.6898658	-1.4997529	-0.26382974	0.9254634
TrG0455W	TRIREDRAFT_122882	101069	-2.0813136	-0.45538256	-0.5285724	1.0973216
TrF0367C	TRIREDRAFT_53961	88806	-2.6780326	-2.5756333	-0.89478934	-0.7936003
TrF0615W	TRIREDRAFT_33692	66283	-1.7100443	-2.0112233	-0.3903043	-0.6915179
TrB0441W	TRIREDRAFT_122079	43286	-1.9218345	-2.6865048	0.22047357	-0.54431117
TrD0735W	TRIREDRAFT_103215	84595	-2.0489173	-3.1644216	-0.12881492	-1.2443776
TrA0872C	TRIREDRAFT_110660	87440	-4.633399	-0.17404284	-4.216153	0.24526118
TrC1264W	TRIREDRAFT_121232	122732	-2.0883346	-2.6841397	1.0917897	0.49581087
TrA2090C	TRIREDRAFT_43286	74764	-2.137447	-4.008781	1.4701188	-0.40146935
TrE1230C	TRIREDRAFT_119813	121668	-1.7850645	-2.5003412	-0.36383048	-1.0791038
TrB1787W	TRIREDRAFT_82356	26951	-1.8070052	-2.677148	-0.092793256	-0.9628999
TrB1782C	TRIREDRAFT_124149	104940	-2.2904522	-1.9451832	-0.09249162	0.2528736
TrD0613C	TRIREDRAFT_110440	87259	-2.0356293	-2.0228565	-0.17445236	-0.16208938
TrF1127W	TRIREDRAFT_32716	64887	-2.3994858	-2.8832762	0.5499208	0.06574039
TrA0476W	TRIREDRAFT_60300	77090	-2.1556993	-1.0711665	0.006963886	1.0922697
TrB0701W	TRIREDRAFT_121533	141195	-1.492609	-2.4078536	0.33912298	-0.57614166
TrB0105W	TRIREDRAFT_51686	115504	-2.3093092	-2.8199472	0.7652101	0.2544865
TrB0424C	TRIREDRAFT_107850	32332	-1.775591	-2.270131	0.68670803	0.19180492
TrB1225W	TRIREDRAFT_51893	115103	-4.109186	-5.4761434	-1.9190743	-3.2859967
TrG0659W	TRIREDRAFT_56434	140396	-2.7930167	-1.6838853	-0.10257004	1.0066513
TrD1093C	TRIREDRAFT_49589	25382	-1.1669534	-2.2668505	0.68832266	-0.41163695
TrG0743W	TRIREDRAFT_104461	6312	-3.0902925	-2.532052	-0.9931848	-0.4351598
TrB1109W	TRIREDRAFT_107187	34839	-2.6516309	-2.8439815	-0.4615876	-0.6544249
TrA1538W	TRIREDRAFT_76155	107629	-2.5704954	-3.537633	-0.4267502	-1.3938637
TrF0935C	0	66994	-2.9922695	-3.1758423	-0.651741	-0.83531463
TrA1852C	TRIREDRAFT_58475	128263	-2.1083517	-2.7608879	-0.953819	-1.6075604
TrA0024C	TRIREDRAFT_47479	136703	-1.0501536	-2.0766816	0.49191254	-0.53337526
TrD0191C	TRIREDRAFT_123205	102329	-2.1582856	-3.805429	1.3380196	-0.30918452
TrC1562C	TRIREDRAFT_59690	7144	-4.8635964	-4.4446607	-1.3114315	-0.8923472
TrB1260C	TRIREDRAFT_68755	38582	-3.1137862	-3.3354373	0.4351521	0.21320763
TrB1434C	TRIREDRAFT_4654	82815	-1.3790642	-2.2822704	-0.13856988	-1.0415356
TrB1604C	TRIREDRAFT_81271	26280	-2.814565	-3.2474718	1.0606534	0.6276086
TrG0407W	0	0	-2.041649	-1.4244906	-2.389401	-1.7695101
TrD0825W	TRIREDRAFT_54809	84598	-1.437853	-2.4045806	0.4997111	-0.4683893
TrD0762C	TRIREDRAFT_44449	25869	-2.2646706	-1.6564605	-0.25121513	0.35705218
TrB1188W	TRIREDRAFT_81599	115146	-2.5479357	-1.9936645	-0.30295154	0.25135267
TrA2007C	TRIREDRAFT_58772	74379	-3.1215413	-2.6816797	-0.54773355	-0.1080345
TrG0818W	TRIREDRAFT_104393	72465	-3.58499	-2.83908	-0.04056363	0.7048728
TrB0461C	TRIREDRAFT_122069	106452	-2.6296074	-2.967806	0.24412964	-0.0944028
TrF0461W	TRIREDRAFT_103063	42889	-2.8503246	-2.8508065	0.4719248	0.47091487
TrA0611W	TRIREDRAFT_63868	81709	-3.820394	-3.7376597	-1.7033697	-1.6208096
TrF0357C	TRIREDRAFT_103158	38522	-3.7632205	-2.375986	-1.9015676	-0.515007
TrB1378C	TRIREDRAFT_109117	56134	-1.483884	-2.895762	0.16177891	-1.2500299
TrD1365C	0	121269	-1.638494	-2.6731267	0.08174279	-0.95238125
TrB1940C	TRIREDRAFT_69026	38765	-2.6788473	-2.0329087	0.35454857	1.0002943
TrG0902C	TRIREDRAFT_104320	72569	-2.2330108	-2.4837694	-0.5336284	-0.7836857
TrD0819W	TRIREDRAFT_74442	101689	-2.0718355	-0.97367334	0.11286778	1.2119741
TrA1675W	TRIREDRAFT_58428	74169	-2.0452805	-1.4204663	-0.06633438	0.5591035
TrC1103W	TRIREDRAFT_120008	115811	-2.3253584	-2.1685684	-0.27742282	-0.12052366
TrG0269W	TRIREDRAFT_81331	124737	-2.5599654	-1.6809214	-1.3381433	-0.4592541
TrB1442W	TRIREDRAFT_79545	100783	-2.4057047	-1.7483853	-0.10478791	0.5525573
TrD1146C	TRIREDRAFT_108818	131049	-2.181045	-2.6802082	-0.06118421	-0.56039035
TrB0993W	TRIREDRAFT_61408	34934	-1.5030013	-2.0280974	0.09474195	-0.43034905
TrG0665W	TRIREDRAFT_75529	107817	-2.2870839	-1.3029969	-0.9768712	0.007906232
TrE0539W	TRIREDRAFT_54675	125610	-2.186069	-3.729697	0.7841717	-0.7595491
TrF0836C	TRIREDRAFT_121818	99737	-2.0042887	-2.1948767	-1.0711166	-1.2617785
TrA0116W	TRIREDRAFT_106605	50952	-3.0760863	-3.3075037	-0.4041644	-0.63483715
TrB0400W	TRIREDRAFT_122089	121828	-1.2717012	-2.6177049	1.0249512	-0.32153168
TrA2148W	TRIREDRAFT_105216	73936	-2.6418288	-3.1017137	0.42325744	-0.03794689
TrB1405C	TRIREDRAFT_79598	100832	-2.5975487	-3.24148	-0.3536901	-0.99764663
TrA2012W	TRIREDRAFT_76288	140609	-0.97407013	-2.3188677	0.68190676	-0.6633096
TrF0047C	0	85247	-1.8940316	-2.6865025	-0.436267	-1.2289499
TrA1909W	TRIREDRAFT_105444	74442	-3.5008452	-3.668422	0.8570203	0.6893226
TrF0840C	TRIREDRAFT_107386	80537	-2.011811	-0.53026843	-3.351704	-1.8727198
TrB0414W	TRIREDRAFT_122084	67805	-2.9732027	-3.7367134	0.43441865	-0.32923746
TrA1058C	TRIREDRAFT_120568	123337	-2.4247885	-3.189533	0.3584494	-0.4062833
TrA0034W	TRIREDRAFT_77309	77220	-1.7611934	-2.45657	0.63380504	-0.06150058
TrB0426W	TRIREDRAFT_107848	5311	-1.433674	-2.3571196	0.27080032	-0.6519839
TrG0162C	TRIREDRAFT_111138	38400	-3.2938378	-4.359261	0.6387872	-0.42699975
TrG0494W	TRIREDRAFT_122868	141993	-1.1366389	-2.0580525	0.29562256	-0.62571543
TrC0279W	TRIREDRAFT_78757	137197	-2.1133485	-3.5399942	0.75135636	-0.67527765
TrA0792C	TRIREDRAFT_108405	9430	-0.72017664	-2.2063174	0.6763834	-0.80985785
TrD0649C	0	120250	-1.7586638	-2.4983997	-0.47740707	-1.2171423
TrF0251C	TRIREDRAFT_79813	101897	-2.9399846	-3.3042233	0.75564736	0.3912322
TrD0414W	TRIREDRAFT_123039	25723	-1.8698859	-2.0417576	0.5072506	0.3352135
TrB1287W	TRIREDRAFT_123797	142774	-1.7914785	-3.3560128	0.6512323	-0.9134221
TrD1062C	TRIREDRAFT_79396	82061	-2.8925006	-3.2674115	0.5936717	0.21873836
TrE0964C	TRIREDRAFT_73937	139754	-1.2764863	-2.230941	-0.01893919	-0.9736467
TrG0213C	TRIREDRAFT_68348	88216	-1.4318064	-2.3624938	-0.4561192	-1.3860857
TrB0953C	TRIREDRAFT_47795	141093	-1.7391576	-2.0146022	-0.47103179	-0.7464775
TrC0476C	TRIREDRAFT_78543	137101	-1.6921313	-2.0516129	0.24084195	-0.11856049
TrD0208W	TRIREDRAFT_123202	124419	-1.9017922	-2.215285	-0.45926258	-0.77275383
TrA0201W	TRIREDRAFT_60345	7664	-1.4377491	-2.154934	-0.52944875	-1.2473739
TrB0584C	TRIREDRAFT_122001	121753	-1.9805322	-2.320216	-0.5221069	-0.86179
TrA1423C	TRIREDRAFT_120781	122200	-1.9011892	-2.2306724	-0.52421683	-0.8536996
TrC0014C	TRIREDRAFT_70961	135104	-1.3135123	-2.6160748	0.57286596	-0.7306507
TrF1055W	TRIREDRAFT_5319	91954	-2.0002468	-3.2151895	0.7413113	-0.47275624
TrC0410W	TRIREDRAFT_122233	110457	-1.8849641	-3.5827842	0.9058094	-0.79194283
TrD0094C	TRIREDRAFT_66792	124460	-0.8775233	-1.3514788	-1.5970538	-2.0710056
TrE0908W	TRIREDRAFT_1857	61623	-1.5708151	-2.190353	0.26940325	-0.3497927
TrA1586W	TRIREDRAFT_120868	122274	-1.6215189	-2.1078298	-0.333187	-0.8195012
TrC0334C	TRIREDRAFT_22510	129898	-1.3986284	-2.8996027	1.0117497	-0.48954898
TrD0612C	TRIREDRAFT_5182	87294	-1.8200569	-2.8312557	0.83487564	-0.17828226
TrG0574W	TRIREDRAFT_75609	122290	-1.3893061	-2.0022457	-0.29042068	-0.9033609
TrA1552W	TRIREDRAFT_57555	33093	-2.89856	-4.6480517	1.7640381	0.013007488
TrB0866C	TRIREDRAFT_77557	136983	-1.1281457	-2.3500695	-0.030534867	-1.25227
TrA1901C	TRIREDRAFT_76359	96919	-1.7965841	-3.3862057	0.2696199	-1.319979
TrE0181W	TRIREDRAFT_109945	37645	-1.3909442	-2.376576	-0.19455577	-1.1801039
TrF1050C	TRIREDRAFT_81019	139316	-1.4695576	-2.6802816	0.5147253	-0.6968409
TrG0635W	TRIREDRAFT_75564	107777	-1.6699026	-2.2726636	-0.25106162	-0.85382235
TrF0392C	TRIREDRAFT_74278	103366	-1.1604948	0.40032274	-2.9496453	-1.3887584
TrA0239W	0	0	-1.5671965	-2.8105552	0.39913738	-0.84393555
TrB0413C	TRIREDRAFT_78387	94886	-1.8901767	-3.0305219	0.69925314	-0.4411817
TrF0081W	TRIREDRAFT_122792	25941	0.861404	-0.98834485	-0.24434364	-2.094107
TrA0449C	TRIREDRAFT_47134	136865	-1.3731321	-2.277979	0.7330302	-0.17225116
TrA0163C	0	77379	-1.1046538	-2.5497372	0.65510416	-0.7906654
TrF0589C	0	125463	0.7323786	-0.9405667	-1.4083169	-3.0802689
TrB0200C	TRIREDRAFT_68608	89757	-1.7514845	-2.9332645	0.38271818	-0.7990612
TrA1059W	TRIREDRAFT_120570	110805	-1.5461216	-2.7125149	0.29674968	-0.8693797
TrD0432C	0	84535	-1.5448745	-3.1824462	-0.23377687	-1.8710263
TrF0489W	TRIREDRAFT_124288	105258	-1.4566957	-2.485727	-0.0879354	-1.1169239
TrE0820W	TRIREDRAFT_54198	105655	-0.7713274	-0.6113998	-2.4241807	-2.264319
TrF0590C	TRIREDRAFT_112439	55231	0.6818129	-0.80806595	-1.6729244	-3.1624556
TrB1962C	0	93634	-1.5474505	-2.7306914	0.39066195	-0.7918812
TrG0206W	TRIREDRAFT_123633	26369	-1.0734788	-2.44472	0.26750776	-1.1035994
TrE0933W	TRIREDRAFT_119704	94195	-1.1004462	-2.042982	0.666926	-0.27540523
TrE0638W	TRIREDRAFT_53238	69999	-0.7714426	-3.2863603	0.7608794	-1.7541593
TrG0133W	TRIREDRAFT_69650	90855	1.0671548	-1.4122179	-2.5828395	-5.0600305
TrC1522W	TRIREDRAFT_105844	75215	-0.972218	-2.3697338	0.13007873	-1.2688315
TrD0379W	TRIREDRAFT_65718	131774	-0.36663166	-2.0775905	0.5068191	-1.2041157
TrC0477W	TRIREDRAFT_78542	141228	-0.5329753	-2.3434544	0.87332577	-0.93696773
TrG1011C	TRIREDRAFT_56546	73095	-0.95281535	-3.1349068	0.19789237	-1.9839612
TrA0164W	TRIREDRAFT_59846	136748	-0.59827536	-2.0016024	-0.038670246	-1.4420964
TrF1025W	TRIREDRAFT_107202	49396	-0.49047682	-0.8567556	-1.7952569	-2.1606286
TrD0960C	TRIREDRAFT_40830	54116	-0.616075	-2.51637	0.38813323	-1.5119665
TrG0131C	TRIREDRAFT_123946	115937	-0.48767734	-2.5938277	-1.0140119	-3.1201768
TrC0895W	TRIREDRAFT_2316	70688	-0.42079237	-2.2018657	0.5893701	-1.192053
TrB1073C	TRIREDRAFT_61350	129373	0.36583957	-0.9432464	-2.179212	-3.4879546
TrB1486C	TRIREDRAFT_4626	112350	-0.39374146	-2.077593	0.4019861	-1.2817391
TrA1580C	TRIREDRAFT_58011	6145	-0.25031084	-1.3878671	-1.2072937	-2.3453386
TrD0559C	TRIREDRAFT_34274	102572	0.10896436	-2.2528284	0.6857855	-1.6760268
TrA0775C	TRIREDRAFT_122376	9419	-0.13365269	-1.0398234	-2.730616	-3.6357477
TrB1929C	TRIREDRAFT_42848	67127	-0.07254169	-2.1886888	0.20975138	-1.9063609
TrA1619W	TRIREDRAFT_124282	26844	-0.007860345	-1.839391	-0.5005851	-2.332097
