# Supplementary material for: Effect of the res2 transcription factor gene deletion on protein secretion and stress response in the hyperproducer strain Trichoderma reesei Rut-C30
Source: BMC Microbiol. 2023 Nov 30;23:374. doi: 10.1186/s12866-023-03125-z (PMC10687790; doi:10.1186/s12866-023-03125-z)
Supplement: Supplementary file 5 — Additional file 5. GO terms of clustered DEGs of RutC30. [file 12866_2023_3125_MOESM5_ESM.xlsx]

## Sheet: Legend
Additional file 5 : GO terms of clustered DEGs of RutC30

## Sheet: Cluster 1
ID	Name	Bgd count	Result count	Result gene list	Pct of bgd	Fold enrichment	Odds ratio	P-value	Benjamini	Bonferroni
GO:0005975	carbohydrate metabolic process	251	27	TRIREDRAFT_103049,TRIREDRAFT_108671,TRIREDRAFT_112140,TRIREDRAFT_112392,TRIREDRAFT_120229,TRIREDRAFT_120312,TRIREDRAFT_121127,TRIREDRAFT_123232,TRIREDRAFT_123283,TRIREDRAFT_123818,TRIREDRAFT_123940,TRIREDRAFT_123989,TRIREDRAFT_123992,TRIREDRAFT_49081,TRIREDRAFT_49976,TRIREDRAFT_57179,TRIREDRAFT_69944,TRIREDRAFT_72526,TRIREDRAFT_72567,TRIREDRAFT_72632,TRIREDRAFT_73632,TRIREDRAFT_73638,TRIREDRAFT_7…	10.8	14.81	37.36	9.62818795904e-27	5.77691277542e-25	5.77691277542e-25
GO:0000272	polysaccharide catabolic process	50	13	TRIREDRAFT_120229,TRIREDRAFT_121127,TRIREDRAFT_123232,TRIREDRAFT_123283,TRIREDRAFT_123818,TRIREDRAFT_123989,TRIREDRAFT_49081,TRIREDRAFT_49976,TRIREDRAFT_72526,TRIREDRAFT_72567,TRIREDRAFT_74223,TRIREDRAFT_76210,TRIREDRAFT_76672,	26.0	35.79	65.99	7.53551564626e-18	2.02532630225e-16	4.52130938775e-16
GO:0044264	cellular polysaccharide metabolic process	27	11	TRIREDRAFT_120229,TRIREDRAFT_121127,TRIREDRAFT_123283,TRIREDRAFT_123818,TRIREDRAFT_123989,TRIREDRAFT_49081,TRIREDRAFT_49976,TRIREDRAFT_72526,TRIREDRAFT_72567,TRIREDRAFT_74223,TRIREDRAFT_76210,	40.7	56.08	122.36	1.01266315112e-17	2.02532630225e-16	6.07597890674e-16
GO:0005976	polysaccharide metabolic process	56	13	TRIREDRAFT_120229,TRIREDRAFT_121127,TRIREDRAFT_123232,TRIREDRAFT_123283,TRIREDRAFT_123818,TRIREDRAFT_123989,TRIREDRAFT_49081,TRIREDRAFT_49976,TRIREDRAFT_72526,TRIREDRAFT_72567,TRIREDRAFT_74223,TRIREDRAFT_76210,TRIREDRAFT_76672,	23.2	31.96	56.73	3.89640881484e-17	5.84461322226e-16	2.33784528891e-15
GO:0016052	carbohydrate catabolic process	90	13	TRIREDRAFT_120229,TRIREDRAFT_121127,TRIREDRAFT_123232,TRIREDRAFT_123283,TRIREDRAFT_123818,TRIREDRAFT_123989,TRIREDRAFT_49081,TRIREDRAFT_49976,TRIREDRAFT_72526,TRIREDRAFT_72567,TRIREDRAFT_74223,TRIREDRAFT_76210,TRIREDRAFT_76672,	14.4	19.88	31.51	2.86464584866e-14	3.4375750184e-13	1.7187875092e-12
GO:0044262	cellular carbohydrate metabolic process	53	11	TRIREDRAFT_120229,TRIREDRAFT_121127,TRIREDRAFT_123283,TRIREDRAFT_123818,TRIREDRAFT_123989,TRIREDRAFT_49081,TRIREDRAFT_49976,TRIREDRAFT_72526,TRIREDRAFT_72567,TRIREDRAFT_74223,TRIREDRAFT_76210,	20.8	28.57	46.42	5.18003560979e-14	5.18003560979e-13	3.10802136588e-12
GO:0010383	cell wall polysaccharide metabolic process	12	7	TRIREDRAFT_120229,TRIREDRAFT_121127,TRIREDRAFT_123283,TRIREDRAFT_123818,TRIREDRAFT_72526,TRIREDRAFT_74223,TRIREDRAFT_76210,	58.3	80.3	224.63	5.1645815541e-13	2.81704448406e-12	3.09874893246e-11
GO:0045493	xylan catabolic process	12	7	TRIREDRAFT_120229,TRIREDRAFT_121127,TRIREDRAFT_123283,TRIREDRAFT_123818,TRIREDRAFT_72526,TRIREDRAFT_74223,TRIREDRAFT_76210,	58.3	80.3	224.63	5.1645815541e-13	2.81704448406e-12	3.09874893246e-11
GO:0045491	xylan metabolic process	12	7	TRIREDRAFT_120229,TRIREDRAFT_121127,TRIREDRAFT_123283,TRIREDRAFT_123818,TRIREDRAFT_72526,TRIREDRAFT_74223,TRIREDRAFT_76210,	58.3	80.3	224.63	5.1645815541e-13	2.81704448406e-12	3.09874893246e-11
GO:0044347	cell wall polysaccharide catabolic process	12	7	TRIREDRAFT_120229,TRIREDRAFT_121127,TRIREDRAFT_123283,TRIREDRAFT_123818,TRIREDRAFT_72526,TRIREDRAFT_74223,TRIREDRAFT_76210,	58.3	80.3	224.63	5.1645815541e-13	2.81704448406e-12	3.09874893246e-11
GO:0010410	hemicellulose metabolic process	12	7	TRIREDRAFT_120229,TRIREDRAFT_121127,TRIREDRAFT_123283,TRIREDRAFT_123818,TRIREDRAFT_72526,TRIREDRAFT_74223,TRIREDRAFT_76210,	58.3	80.3	224.63	5.1645815541e-13	2.81704448406e-12	3.09874893246e-11
GO:0071554	cell wall organization or biogenesis	34	9	TRIREDRAFT_103049,TRIREDRAFT_112140,TRIREDRAFT_120229,TRIREDRAFT_121127,TRIREDRAFT_123283,TRIREDRAFT_123818,TRIREDRAFT_72526,TRIREDRAFT_74223,TRIREDRAFT_76210,	26.5	36.44	60.61	1.1494711519e-12	5.74735575952e-12	6.89682691142e-11
GO:0016998	cell wall macromolecule catabolic process	14	7	TRIREDRAFT_120229,TRIREDRAFT_121127,TRIREDRAFT_123283,TRIREDRAFT_123818,TRIREDRAFT_72526,TRIREDRAFT_74223,TRIREDRAFT_76210,	50.0	68.83	160.4	2.2138048821e-12	1.02175609943e-11	1.32828292926e-10
GO:0044036	cell wall macromolecule metabolic process	17	7	TRIREDRAFT_120229,TRIREDRAFT_121127,TRIREDRAFT_123283,TRIREDRAFT_123818,TRIREDRAFT_72526,TRIREDRAFT_74223,TRIREDRAFT_76210,	41.2	56.68	112.23	1.23421059405e-11	5.28947397449e-11	7.40526356429e-10
GO:0009057	macromolecule catabolic process	165	13	TRIREDRAFT_120229,TRIREDRAFT_121127,TRIREDRAFT_123232,TRIREDRAFT_123283,TRIREDRAFT_123818,TRIREDRAFT_123989,TRIREDRAFT_49081,TRIREDRAFT_49976,TRIREDRAFT_72526,TRIREDRAFT_72567,TRIREDRAFT_74223,TRIREDRAFT_76210,TRIREDRAFT_76672,	7.9	10.85	15.77	7.97655029829e-11	3.19062011932e-10	4.78593017897e-09
GO:1901575	organic substance catabolic process	298	13	TRIREDRAFT_120229,TRIREDRAFT_121127,TRIREDRAFT_123232,TRIREDRAFT_123283,TRIREDRAFT_123818,TRIREDRAFT_123989,TRIREDRAFT_49081,TRIREDRAFT_49976,TRIREDRAFT_72526,TRIREDRAFT_72567,TRIREDRAFT_74223,TRIREDRAFT_76210,TRIREDRAFT_76672,	4.4	6.01	8.23	1.10713677147e-07	4.15176289302e-07	6.64282062883e-06
GO:0009056	catabolic process	333	13	TRIREDRAFT_120229,TRIREDRAFT_121127,TRIREDRAFT_123232,TRIREDRAFT_123283,TRIREDRAFT_123818,TRIREDRAFT_123989,TRIREDRAFT_49081,TRIREDRAFT_49976,TRIREDRAFT_72526,TRIREDRAFT_72567,TRIREDRAFT_74223,TRIREDRAFT_76210,TRIREDRAFT_76672,	3.9	5.37	7.29	4.03860687457e-07	1.42539066161e-06	2.42316412474e-05
GO:0030243	cellulose metabolic process	10	4	TRIREDRAFT_123989,TRIREDRAFT_49081,TRIREDRAFT_49976,TRIREDRAFT_72567,	40.0	55.06	99.49	4.97312213442e-07	1.49193664033e-06	2.98387328065e-05
GO:0051275	beta-glucan catabolic process	10	4	TRIREDRAFT_123989,TRIREDRAFT_49081,TRIREDRAFT_49976,TRIREDRAFT_72567,	40.0	55.06	99.49	4.97312213442e-07	1.49193664033e-06	2.98387328065e-05
GO:0030245	cellulose catabolic process	10	4	TRIREDRAFT_123989,TRIREDRAFT_49081,TRIREDRAFT_49976,TRIREDRAFT_72567,	40.0	55.06	99.49	4.97312213442e-07	1.49193664033e-06	2.98387328065e-05
GO:0009251	glucan catabolic process	11	4	TRIREDRAFT_123989,TRIREDRAFT_49081,TRIREDRAFT_49976,TRIREDRAFT_72567,	36.4	50.06	85.26	7.77335355901e-07	2.12000551609e-06	4.6640121354e-05
GO:0044247	cellular polysaccharide catabolic process	11	4	TRIREDRAFT_123989,TRIREDRAFT_49081,TRIREDRAFT_49976,TRIREDRAFT_72567,	36.4	50.06	85.26	7.77335355901e-07	2.12000551609e-06	4.6640121354e-05
GO:0044248	cellular catabolic process	246	11	TRIREDRAFT_120229,TRIREDRAFT_121127,TRIREDRAFT_123283,TRIREDRAFT_123818,TRIREDRAFT_123989,TRIREDRAFT_49081,TRIREDRAFT_49976,TRIREDRAFT_72526,TRIREDRAFT_72567,TRIREDRAFT_74223,TRIREDRAFT_76210,	4.5	6.16	8.05	9.93668669962e-07	2.59217913903e-06	5.96201201977e-05
GO:0051273	beta-glucan metabolic process	12	4	TRIREDRAFT_123989,TRIREDRAFT_49081,TRIREDRAFT_49976,TRIREDRAFT_72567,	33.3	45.89	74.59	1.15980387468e-06	2.89950968669e-06	6.95882324806e-05
GO:0006073	cellular glucan metabolic process	15	4	TRIREDRAFT_123989,TRIREDRAFT_49081,TRIREDRAFT_49976,TRIREDRAFT_72567,	26.7	36.71	54.22	3.14751627153e-06	7.26349908814e-06	0.000188850976292
GO:0044042	glucan metabolic process	15	4	TRIREDRAFT_123989,TRIREDRAFT_49081,TRIREDRAFT_49976,TRIREDRAFT_72567,	26.7	36.71	54.22	3.14751627153e-06	7.26349908814e-06	0.000188850976292
GO:0044275	cellular carbohydrate catabolic process	21	4	TRIREDRAFT_123989,TRIREDRAFT_49081,TRIREDRAFT_49976,TRIREDRAFT_72567,	19.0	26.22	35.05	1.33664968324e-05	2.97033262942e-05	0.000801989809943
GO:0044238	primary metabolic process	2052	29	TRIREDRAFT_103049,TRIREDRAFT_108671,TRIREDRAFT_112140,TRIREDRAFT_112392,TRIREDRAFT_120229,TRIREDRAFT_120312,TRIREDRAFT_121127,TRIREDRAFT_123232,TRIREDRAFT_123283,TRIREDRAFT_123818,TRIREDRAFT_123940,TRIREDRAFT_123989,TRIREDRAFT_123992,TRIREDRAFT_49081,TRIREDRAFT_49976,TRIREDRAFT_5369,TRIREDRAFT_57179,TRIREDRAFT_69276,TRIREDRAFT_69944,TRIREDRAFT_72526,TRIREDRAFT_72567,TRIREDRAFT_72632,TRIREDRAFT_73…	1.4	1.95	3.5	2.0944343879e-05	4.48807368837e-05	0.00125666063274
GO:0044265	cellular macromolecule catabolic process	123	7	TRIREDRAFT_120229,TRIREDRAFT_121127,TRIREDRAFT_123283,TRIREDRAFT_123818,TRIREDRAFT_72526,TRIREDRAFT_74223,TRIREDRAFT_76210,	5.7	7.83	9.51	2.53058055213e-05	5.23568390095e-05	0.00151834833128
GO:0071704	organic substance metabolic process	2229	30	TRIREDRAFT_103049,TRIREDRAFT_108671,TRIREDRAFT_112140,TRIREDRAFT_112392,TRIREDRAFT_120229,TRIREDRAFT_120312,TRIREDRAFT_121127,TRIREDRAFT_123232,TRIREDRAFT_123283,TRIREDRAFT_123818,TRIREDRAFT_123940,TRIREDRAFT_123989,TRIREDRAFT_123992,TRIREDRAFT_49081,TRIREDRAFT_49976,TRIREDRAFT_5369,TRIREDRAFT_56996,TRIREDRAFT_57179,TRIREDRAFT_69276,TRIREDRAFT_69944,TRIREDRAFT_72526,TRIREDRAFT_72567,TRIREDRAFT_72…	1.3	1.85	3.39	3.54655290805e-05	7.0931058161e-05	0.00212793174483
GO:0008152	metabolic process	2401	30	TRIREDRAFT_103049,TRIREDRAFT_108671,TRIREDRAFT_112140,TRIREDRAFT_112392,TRIREDRAFT_120229,TRIREDRAFT_120312,TRIREDRAFT_121127,TRIREDRAFT_123232,TRIREDRAFT_123283,TRIREDRAFT_123818,TRIREDRAFT_123940,TRIREDRAFT_123989,TRIREDRAFT_123992,TRIREDRAFT_49081,TRIREDRAFT_49976,TRIREDRAFT_5369,TRIREDRAFT_56996,TRIREDRAFT_57179,TRIREDRAFT_69276,TRIREDRAFT_69944,TRIREDRAFT_72526,TRIREDRAFT_72567,TRIREDRAFT_72…	1.2	1.72	3.02	0.000173051471572	0.000334938332075	0.0103830882943
GO:0046373	L-arabinose metabolic process	4	2	TRIREDRAFT_123283,TRIREDRAFT_76210,	50.0	68.83	142.69	0.000307063626718	0.000558297503124	0.0184238176031
GO:0019566	arabinose metabolic process	4	2	TRIREDRAFT_123283,TRIREDRAFT_76210,	50.0	68.83	142.69	0.000307063626718	0.000558297503124	0.0184238176031
GO:0019321	pentose metabolic process	8	2	TRIREDRAFT_123283,TRIREDRAFT_76210,	25.0	34.41	47.53	0.00140660533114	0.00248224470201	0.0843963198685
GO:0008150	biological process	3773	37	TRIREDRAFT_103049,TRIREDRAFT_108671,TRIREDRAFT_110666,TRIREDRAFT_112140,TRIREDRAFT_112392,TRIREDRAFT_120229,TRIREDRAFT_120312,TRIREDRAFT_121127,TRIREDRAFT_123232,TRIREDRAFT_123283,TRIREDRAFT_123818,TRIREDRAFT_123940,TRIREDRAFT_123989,TRIREDRAFT_123992,TRIREDRAFT_46819,TRIREDRAFT_49081,TRIREDRAFT_49976,TRIREDRAFT_50894,TRIREDRAFT_5369,TRIREDRAFT_56289,TRIREDRAFT_56684,TRIREDRAFT_56996,TRIREDRAFT_5…	1.0	1.35	2.66	0.00262873538987	0.00450640352549	0.157724123392
GO:0045229	external encapsulating structure organization	13	2	TRIREDRAFT_103049,TRIREDRAFT_112140,	15.4	21.18	25.91	0.00382870288925	0.00620870738798	0.229722173355
GO:0071555	cell wall organization	13	2	TRIREDRAFT_103049,TRIREDRAFT_112140,	15.4	21.18	25.91	0.00382870288925	0.00620870738798	0.229722173355
GO:0031221	arabinan metabolic process	2	1	TRIREDRAFT_123283,	50.0	68.83	139.61	0.0144769382836	0.022272212744	0.868616297017
GO:0031222	arabinan catabolic process	2	1	TRIREDRAFT_123283,	50.0	68.83	139.61	0.0144769382836	0.022272212744	0.868616297017
GO:0005996	monosaccharide metabolic process	29	2	TRIREDRAFT_123283,TRIREDRAFT_76210,	6.9	9.49	10.53	0.0185124003406	0.0277686005108	1.0

## Sheet: Cluster 2
ID	Name	Bgd count	Result count	Result gene list	Pct of bgd	Fold enrichment	Odds ratio	P-value	Benjamini	Bonferroni
GO:0005975	carbohydrate metabolic process	251	13	TRIREDRAFT_104797,TRIREDRAFT_121661,TRIREDRAFT_122736,TRIREDRAFT_123288,TRIREDRAFT_22004,TRIREDRAFT_22771,TRIREDRAFT_27395,TRIREDRAFT_3739,TRIREDRAFT_46816,TRIREDRAFT_55999,TRIREDRAFT_60033,TRIREDRAFT_72339,TRIREDRAFT_72704,	5.2	4.35	5.25	6.60675013961e-06	0.00162526053434	0.00162526053434
GO:0044282	small molecule catabolic process	62	6	TRIREDRAFT_107268,TRIREDRAFT_121405,TRIREDRAFT_123288,TRIREDRAFT_22004,TRIREDRAFT_60033,TRIREDRAFT_66662,	9.7	8.13	9.56	8.45134135009e-05	0.00712686986154	0.0207902997212
GO:0016052	carbohydrate catabolic process	90	7	TRIREDRAFT_104797,TRIREDRAFT_122736,TRIREDRAFT_123288,TRIREDRAFT_22004,TRIREDRAFT_46816,TRIREDRAFT_60033,TRIREDRAFT_72339,	7.8	6.54	7.6	8.69130470919e-05	0.00712686986154	0.0213806095846
GO:0046365	monosaccharide catabolic process	9	3	TRIREDRAFT_123288,TRIREDRAFT_22004,TRIREDRAFT_60033,	33.3	28.01	43.16	0.000129330164817	0.00795380513624	0.031815220545
GO:0044281	small molecule metabolic process	490	16	TRIREDRAFT_107268,TRIREDRAFT_121405,TRIREDRAFT_122499,TRIREDRAFT_122736,TRIREDRAFT_123288,TRIREDRAFT_123471,TRIREDRAFT_22004,TRIREDRAFT_22633,TRIREDRAFT_22771,TRIREDRAFT_3591,TRIREDRAFT_60033,TRIREDRAFT_66103,TRIREDRAFT_66662,TRIREDRAFT_73536,TRIREDRAFT_75294,TRIREDRAFT_80268,	3.3	2.74	3.28	0.000164771578822	0.00810676167803	0.0405338083901
GO:0005996	monosaccharide metabolic process	29	4	TRIREDRAFT_123288,TRIREDRAFT_22004,TRIREDRAFT_22771,TRIREDRAFT_60033,	13.8	11.59	13.96	0.00035145056971	0.0144094733581	0.0864568401487
GO:1901575	organic substance catabolic process	298	11	TRIREDRAFT_104797,TRIREDRAFT_107268,TRIREDRAFT_121405,TRIREDRAFT_122736,TRIREDRAFT_123288,TRIREDRAFT_123795,TRIREDRAFT_22004,TRIREDRAFT_46816,TRIREDRAFT_60033,TRIREDRAFT_66662,TRIREDRAFT_72339,	3.7	3.1	3.55	0.000724123821913	0.0253992892072	0.178134460191
GO:0019323	pentose catabolic process	4	2	TRIREDRAFT_123288,TRIREDRAFT_60033,	50.0	42.01	85.21	0.000825993144951	0.0253992892072	0.203194313658
GO:0055085	transmembrane transport	491	14	TRIREDRAFT_104072,TRIREDRAFT_104879,TRIREDRAFT_121608,TRIREDRAFT_44278,TRIREDRAFT_54632,TRIREDRAFT_60116,TRIREDRAFT_60329,TRIREDRAFT_76641,TRIREDRAFT_77785,TRIREDRAFT_78448,TRIREDRAFT_79202,TRIREDRAFT_79741,TRIREDRAFT_82037,TRIREDRAFT_82309,	2.9	2.4	2.76	0.00170906765864	0.0440864892036	0.420430644027
GO:0009056	catabolic process	333	11	TRIREDRAFT_104797,TRIREDRAFT_107268,TRIREDRAFT_121405,TRIREDRAFT_122736,TRIREDRAFT_123288,TRIREDRAFT_123795,TRIREDRAFT_22004,TRIREDRAFT_46816,TRIREDRAFT_60033,TRIREDRAFT_66662,TRIREDRAFT_72339,	3.3	2.78	3.14	0.00179213370746	0.0440864892036	0.440864892036
GO:0034308	primary alcohol metabolic process	7	2	TRIREDRAFT_122499,TRIREDRAFT_22633,	28.6	24.01	34.07	0.00282461847771	0.0631687405015	0.694856145517
GO:0019321	pentose metabolic process	8	2	TRIREDRAFT_123288,TRIREDRAFT_60033,	25.0	21.01	28.39	0.0037371697235	0.0714064914994	0.919343751982
GO:0030243	cellulose metabolic process	10	2	TRIREDRAFT_104797,TRIREDRAFT_46816,	20.0	16.81	21.28	0.00591418224879	0.0714064914994	1.0
GO:0051275	beta-glucan catabolic process	10	2	TRIREDRAFT_104797,TRIREDRAFT_46816,	20.0	16.81	21.28	0.00591418224879	0.0714064914994	1.0
GO:0030245	cellulose catabolic process	10	2	TRIREDRAFT_104797,TRIREDRAFT_46816,	20.0	16.81	21.28	0.00591418224879	0.0714064914994	1.0
GO:0044247	cellular polysaccharide catabolic process	11	2	TRIREDRAFT_104797,TRIREDRAFT_46816,	18.2	15.28	18.92	0.00717295328538	0.0714064914994	1.0
GO:0009251	glucan catabolic process	11	2	TRIREDRAFT_104797,TRIREDRAFT_46816,	18.2	15.28	18.92	0.00717295328538	0.0714064914994	1.0
GO:0046395	carboxylic acid catabolic process	35	3	TRIREDRAFT_121405,TRIREDRAFT_22004,TRIREDRAFT_66662,	8.6	7.2	8.06	0.00806963334543	0.0714064914994	1.0
GO:0016054	organic acid catabolic process	35	3	TRIREDRAFT_121405,TRIREDRAFT_22004,TRIREDRAFT_66662,	8.6	7.2	8.06	0.00806963334543	0.0714064914994	1.0
GO:0051273	beta-glucan metabolic process	12	2	TRIREDRAFT_104797,TRIREDRAFT_46816,	16.7	14.0	17.02	0.00854152330051	0.0714064914994	1.0
GO:0019572	L-arabinose catabolic process	1	1	TRIREDRAFT_60033,	100.0	84.03	inf	0.0119010819166	0.0714064914994	1.0
GO:1901159	xylulose 5-phosphate biosynthetic process	1	1	TRIREDRAFT_60033,	100.0	84.03	inf	0.0119010819166	0.0714064914994	1.0
GO:0019698	D-galacturonate catabolic process	1	1	TRIREDRAFT_22004,	100.0	84.03	inf	0.0119010819166	0.0714064914994	1.0
GO:0046397	galacturonate catabolic process	1	1	TRIREDRAFT_22004,	100.0	84.03	inf	0.0119010819166	0.0714064914994	1.0
GO:0046396	D-galacturonate metabolic process	1	1	TRIREDRAFT_22004,	100.0	84.03	inf	0.0119010819166	0.0714064914994	1.0
GO:0005997	xylulose metabolic process	1	1	TRIREDRAFT_123288,	100.0	84.03	inf	0.0119010819166	0.0714064914994	1.0
GO:0042450	arginine biosynthetic process via ornithine	1	1	TRIREDRAFT_80268,	100.0	84.03	inf	0.0119010819166	0.0714064914994	1.0
GO:0046294	formaldehyde catabolic process	1	1	TRIREDRAFT_107268,	100.0	84.03	inf	0.0119010819166	0.0714064914994	1.0
GO:0006063	uronic acid metabolic process	1	1	TRIREDRAFT_22004,	100.0	84.03	inf	0.0119010819166	0.0714064914994	1.0
GO:0019569	L-arabinose catabolic process to xylulose 5-phosphate	1	1	TRIREDRAFT_60033,	100.0	84.03	inf	0.0119010819166	0.0714064914994	1.0
GO:0019568	arabinose catabolic process	1	1	TRIREDRAFT_60033,	100.0	84.03	inf	0.0119010819166	0.0714064914994	1.0
GO:0051167	xylulose 5-phosphate metabolic process	1	1	TRIREDRAFT_60033,	100.0	84.03	inf	0.0119010819166	0.0714064914994	1.0
GO:0005998	xylulose catabolic process	1	1	TRIREDRAFT_123288,	100.0	84.03	inf	0.0119010819166	0.0714064914994	1.0
GO:0110095	cellular detoxification of aldehyde	1	1	TRIREDRAFT_107268,	100.0	84.03	inf	0.0119010819166	0.0714064914994	1.0
GO:0006069	ethanol oxidation	1	1	TRIREDRAFT_22633,	100.0	84.03	inf	0.0119010819166	0.0714064914994	1.0
GO:0110096	cellular response to aldehyde	1	1	TRIREDRAFT_107268,	100.0	84.03	inf	0.0119010819166	0.0714064914994	1.0
GO:0009442	allantoin assimilation pathway	1	1	TRIREDRAFT_123795,	100.0	84.03	inf	0.0119010819166	0.0714064914994	1.0
GO:0006067	ethanol metabolic process	1	1	TRIREDRAFT_22633,	100.0	84.03	inf	0.0119010819166	0.0714064914994	1.0
GO:0006591	ornithine metabolic process	1	1	TRIREDRAFT_80268,	100.0	84.03	inf	0.0119010819166	0.0714064914994	1.0
GO:0046292	formaldehyde metabolic process	1	1	TRIREDRAFT_107268,	100.0	84.03	inf	0.0119010819166	0.0714064914994	1.0
GO:0019586	galacturonate metabolic process	1	1	TRIREDRAFT_22004,	100.0	84.03	inf	0.0119010819166	0.0714064914994	1.0
GO:0006073	cellular glucan metabolic process	15	2	TRIREDRAFT_104797,TRIREDRAFT_46816,	13.3	11.2	13.09	0.0132790422763	0.075968474418	1.0
GO:0044042	glucan metabolic process	15	2	TRIREDRAFT_104797,TRIREDRAFT_46816,	13.3	11.2	13.09	0.0132790422763	0.075968474418	1.0
GO:0019752	carboxylic acid metabolic process	268	8	TRIREDRAFT_121405,TRIREDRAFT_122736,TRIREDRAFT_123471,TRIREDRAFT_22004,TRIREDRAFT_66662,TRIREDRAFT_73536,TRIREDRAFT_75294,TRIREDRAFT_80268,	3.0	2.51	2.73	0.0138295918412	0.0773199907485	1.0
GO:0043436	oxoacid metabolic process	271	8	TRIREDRAFT_121405,TRIREDRAFT_122736,TRIREDRAFT_123471,TRIREDRAFT_22004,TRIREDRAFT_66662,TRIREDRAFT_73536,TRIREDRAFT_75294,TRIREDRAFT_80268,	3.0	2.48	2.7	0.0147107326401	0.080418671766	1.0
GO:0006082	organic acid metabolic process	274	8	TRIREDRAFT_121405,TRIREDRAFT_122736,TRIREDRAFT_123471,TRIREDRAFT_22004,TRIREDRAFT_66662,TRIREDRAFT_73536,TRIREDRAFT_75294,TRIREDRAFT_80268,	2.9	2.45	2.67	0.0156323640252	0.0835991641346	1.0
GO:0006520	cellular amino acid metabolic process	181	6	TRIREDRAFT_121405,TRIREDRAFT_123471,TRIREDRAFT_66662,TRIREDRAFT_73536,TRIREDRAFT_75294,TRIREDRAFT_80268,	3.3	2.79	3.0	0.0202798500408	0.106145598086	1.0
GO:0000272	polysaccharide catabolic process	50	3	TRIREDRAFT_104797,TRIREDRAFT_46816,TRIREDRAFT_72339,	6.0	5.04	5.47	0.0212868319307	0.109095013645	1.0
GO:0009450	gamma-aminobutyric acid catabolic process	2	1	TRIREDRAFT_121405,	50.0	42.01	84.11	0.0236623458977	0.116418741816	1.0
GO:0042732	D-xylose metabolic process	2	1	TRIREDRAFT_123288,	50.0	42.01	84.11	0.0236623458977	0.116418741816	1.0
GO:0044275	cellular carbohydrate catabolic process	21	2	TRIREDRAFT_104797,TRIREDRAFT_46816,	9.5	8.0	8.95	0.0253658629057	0.122352985781	1.0
GO:0044248	cellular catabolic process	246	7	TRIREDRAFT_104797,TRIREDRAFT_107268,TRIREDRAFT_121405,TRIREDRAFT_123795,TRIREDRAFT_22004,TRIREDRAFT_46816,TRIREDRAFT_66662,	2.8	2.39	2.57	0.0264344441516	0.125055255025	1.0
GO:0005976	polysaccharide metabolic process	56	3	TRIREDRAFT_104797,TRIREDRAFT_46816,TRIREDRAFT_72339,	5.4	4.5	4.85	0.0286242944345	0.132859932658	1.0
GO:0009063	cellular amino acid catabolic process	25	2	TRIREDRAFT_121405,TRIREDRAFT_66662,	8.0	6.72	7.39	0.0351490776823	0.152284414898	1.0
GO:0000255	allantoin metabolic process	3	1	TRIREDRAFT_123795,	33.3	28.01	42.05	0.0352854132081	0.152284414898	1.0
GO:0009448	gamma-aminobutyric acid metabolic process	3	1	TRIREDRAFT_121405,	33.3	28.01	42.05	0.0352854132081	0.152284414898	1.0
GO:0000256	allantoin catabolic process	3	1	TRIREDRAFT_123795,	33.3	28.01	42.05	0.0352854132081	0.152284414898	1.0
GO:0044264	cellular polysaccharide metabolic process	27	2	TRIREDRAFT_104797,TRIREDRAFT_46816,	7.4	6.22	6.79	0.0405041237057	0.171793352269	1.0
GO:0046373	L-arabinose metabolic process	4	1	TRIREDRAFT_60033,	25.0	21.01	28.03	0.0467718865621	0.179779438973	1.0
GO:0019878	lysine biosynthetic process via aminoadipic acid	4	1	TRIREDRAFT_123471,	25.0	21.01	28.03	0.0467718865621	0.179779438973	1.0
GO:0019566	arabinose metabolic process	4	1	TRIREDRAFT_60033,	25.0	21.01	28.03	0.0467718865621	0.179779438973	1.0
GO:0043605	cellular amide catabolic process	4	1	TRIREDRAFT_123795,	25.0	21.01	28.03	0.0467718865621	0.179779438973	1.0
GO:0006012	galactose metabolic process	4	1	TRIREDRAFT_22771,	25.0	21.01	28.03	0.0467718865621	0.179779438973	1.0
GO:0046185	aldehyde catabolic process	4	1	TRIREDRAFT_107268,	25.0	21.01	28.03	0.0467718865621	0.179779438973	1.0

## Sheet: Cluster 3
ID	Name	Bgd count	Result count	Result gene list	Pct of bgd	Fold enrichment	Odds ratio	P-value	Benjamini	Bonferroni
GO:0009820	alkaloid metabolic process	3	2	TRIREDRAFT_106245,TRIREDRAFT_73818,	66.7	61.62	188.21	0.000343773444258	0.0529411104158	0.0529411104158
GO:0042743	hydrogen peroxide metabolic process	8	2	TRIREDRAFT_106245,TRIREDRAFT_73818,	25.0	23.11	31.34	0.00309792799284	0.159026970299	0.477080910898
GO:0042744	hydrogen peroxide catabolic process	8	2	TRIREDRAFT_106245,TRIREDRAFT_73818,	25.0	23.11	31.34	0.00309792799284	0.159026970299	0.477080910898
GO:2001256	regulation of store-operated calcium entry	1	1	TRIREDRAFT_54858,	100.0	92.43	inf	0.0108191653787	0.189298793677	1.0
GO:0061691	detoxification of hydrogen peroxide	1	1	TRIREDRAFT_73818,	100.0	92.43	inf	0.0108191653787	0.189298793677	1.0
GO:0061687	detoxification of inorganic compound	1	1	TRIREDRAFT_73818,	100.0	92.43	inf	0.0108191653787	0.189298793677	1.0
GO:0070301	cellular response to hydrogen peroxide	1	1	TRIREDRAFT_73818,	100.0	92.43	inf	0.0108191653787	0.189298793677	1.0
GO:0061692	cellular detoxification of hydrogen peroxide	1	1	TRIREDRAFT_73818,	100.0	92.43	inf	0.0108191653787	0.189298793677	1.0
GO:0072593	reactive oxygen species metabolic process	15	2	TRIREDRAFT_106245,TRIREDRAFT_73818,	13.3	12.32	14.45	0.0110629165136	0.189298793677	1.0
GO:0006419	alanyl-tRNA aminoacylation	2	1	TRIREDRAFT_70397,	50.0	46.21	92.74	0.0215229307869	0.207158208824	1.0
GO:0009254	peptidoglycan turnover	2	1	TRIREDRAFT_5614,	50.0	46.21	92.74	0.0215229307869	0.207158208824	1.0
GO:0051924	regulation of calcium ion transport	2	1	TRIREDRAFT_54858,	50.0	46.21	92.74	0.0215229307869	0.207158208824	1.0
GO:0010959	regulation of metal ion transport	2	1	TRIREDRAFT_54858,	50.0	46.21	92.74	0.0215229307869	0.207158208824	1.0
GO:0006044	N-acetylglucosamine metabolic process	2	1	TRIREDRAFT_79671,	50.0	46.21	92.74	0.0215229307869	0.207158208824	1.0
GO:0042542	response to hydrogen peroxide	2	1	TRIREDRAFT_73818,	50.0	46.21	92.74	0.0215229307869	0.207158208824	1.0
GO:0034614	cellular response to reactive oxygen species	2	1	TRIREDRAFT_73818,	50.0	46.21	92.74	0.0215229307869	0.207158208824	1.0
GO:0000302	response to reactive oxygen species	3	1	TRIREDRAFT_73818,	33.3	30.81	46.36	0.0321125094578	0.274740358694	1.0
GO:0098869	cellular oxidant detoxification	3	1	TRIREDRAFT_73818,	33.3	30.81	46.36	0.0321125094578	0.274740358694	1.0
GO:0006040	amino sugar metabolic process	29	2	TRIREDRAFT_5614,TRIREDRAFT_79671,	6.9	6.37	6.94	0.0388236880582	0.281203452011	1.0
GO:0006979	response to oxidative stress	30	2	TRIREDRAFT_106245,TRIREDRAFT_73818,	6.7	6.16	6.69	0.0413114694286	0.281203452011	1.0
GO:0000270	peptidoglycan metabolic process	4	1	TRIREDRAFT_5614,	25.0	23.11	30.9	0.0425891020567	0.281203452011	1.0
GO:0030203	glycosaminoglycan metabolic process	4	1	TRIREDRAFT_5614,	25.0	23.11	30.9	0.0425891020567	0.281203452011	1.0

## Sheet: Cluster 4
ID	Name	Bgd count	Result count	Result gene list	Pct of bgd	Fold enrichment	Odds ratio	P-value	Benjamini	Bonferroni
GO:0006629	lipid metabolic process	221	29	TRIREDRAFT_107263,TRIREDRAFT_110088,TRIREDRAFT_111849,TRIREDRAFT_120154,TRIREDRAFT_123572,TRIREDRAFT_21908,TRIREDRAFT_44868,TRIREDRAFT_45250,TRIREDRAFT_48788,TRIREDRAFT_51806,TRIREDRAFT_55534,TRIREDRAFT_55837,TRIREDRAFT_56812,TRIREDRAFT_60194,TRIREDRAFT_63507,TRIREDRAFT_63967,TRIREDRAFT_65891,TRIREDRAFT_66604,TRIREDRAFT_70532,TRIREDRAFT_71259,TRIREDRAFT_74854,TRIREDRAFT_75589,TRIREDRAFT_76324,TRI…	13.1	2.85	3.36	2.45797182162e-07	0.00015460642758	0.00015460642758
GO:0044255	cellular lipid metabolic process	160	23	TRIREDRAFT_107263,TRIREDRAFT_110088,TRIREDRAFT_111849,TRIREDRAFT_120154,TRIREDRAFT_21908,TRIREDRAFT_44868,TRIREDRAFT_48788,TRIREDRAFT_51806,TRIREDRAFT_55534,TRIREDRAFT_56812,TRIREDRAFT_63507,TRIREDRAFT_63967,TRIREDRAFT_65891,TRIREDRAFT_70532,TRIREDRAFT_71259,TRIREDRAFT_74854,TRIREDRAFT_75589,TRIREDRAFT_77227,TRIREDRAFT_78591,TRIREDRAFT_79059,TRIREDRAFT_81097,TRIREDRAFT_81110,TRIREDRAFT_81362,	14.4	3.12	3.68	9.16112825864e-07	0.000288117483734	0.000576234967468
GO:0070972	protein localization to endoplasmic reticulum	15	7	TRIREDRAFT_121397,TRIREDRAFT_121754,TRIREDRAFT_49149,TRIREDRAFT_53254,TRIREDRAFT_79295,TRIREDRAFT_80243,TRIREDRAFT_82150,	46.7	10.13	18.53	1.91833606824e-06	0.000402211128974	0.00120663338692
GO:0072599	establishment of protein localization to endoplasmic reticulum	12	6	TRIREDRAFT_121397,TRIREDRAFT_121754,TRIREDRAFT_49149,TRIREDRAFT_53254,TRIREDRAFT_80243,TRIREDRAFT_82150,	50.0	10.86	21.12	6.63501191325e-06	0.000834684498686	0.00417342249343
GO:0045047	protein targeting to ER	12	6	TRIREDRAFT_121397,TRIREDRAFT_121754,TRIREDRAFT_49149,TRIREDRAFT_53254,TRIREDRAFT_80243,TRIREDRAFT_82150,	50.0	10.86	21.12	6.63501191325e-06	0.000834684498686	0.00417342249343
GO:0006486	protein glycosylation	46	10	TRIREDRAFT_22005,TRIREDRAFT_22527,TRIREDRAFT_2662,TRIREDRAFT_55534,TRIREDRAFT_56812,TRIREDRAFT_63507,TRIREDRAFT_64600,TRIREDRAFT_66687,TRIREDRAFT_66888,TRIREDRAFT_75421,	21.7	4.72	5.92	3.43576266515e-05	0.00308727816625	0.0216109471638
GO:0043413	macromolecule glycosylation	46	10	TRIREDRAFT_22005,TRIREDRAFT_22527,TRIREDRAFT_2662,TRIREDRAFT_55534,TRIREDRAFT_56812,TRIREDRAFT_63507,TRIREDRAFT_64600,TRIREDRAFT_66687,TRIREDRAFT_66888,TRIREDRAFT_75421,	21.7	4.72	5.92	3.43576266515e-05	0.00308727816625	0.0216109471638
GO:0009101	glycoprotein biosynthetic process	47	10	TRIREDRAFT_22005,TRIREDRAFT_22527,TRIREDRAFT_2662,TRIREDRAFT_55534,TRIREDRAFT_56812,TRIREDRAFT_63507,TRIREDRAFT_64600,TRIREDRAFT_66687,TRIREDRAFT_66888,TRIREDRAFT_75421,	21.3	4.62	5.76	4.18908450055e-05	0.00329366768856	0.0263493415085
GO:0009100	glycoprotein metabolic process	48	10	TRIREDRAFT_22005,TRIREDRAFT_22527,TRIREDRAFT_2662,TRIREDRAFT_55534,TRIREDRAFT_56812,TRIREDRAFT_63507,TRIREDRAFT_64600,TRIREDRAFT_66687,TRIREDRAFT_66888,TRIREDRAFT_75421,	20.8	4.52	5.6	5.07904649816e-05	0.00354968916372	0.0319472024734
GO:0070085	glycosylation	49	10	TRIREDRAFT_22005,TRIREDRAFT_22527,TRIREDRAFT_2662,TRIREDRAFT_55534,TRIREDRAFT_56812,TRIREDRAFT_63507,TRIREDRAFT_64600,TRIREDRAFT_66687,TRIREDRAFT_66888,TRIREDRAFT_75421,	20.4	4.43	5.46	6.12526299316e-05	0.00365451871132	0.038527904227
GO:0008610	lipid biosynthetic process	127	17	TRIREDRAFT_110088,TRIREDRAFT_120154,TRIREDRAFT_21908,TRIREDRAFT_44868,TRIREDRAFT_48788,TRIREDRAFT_51806,TRIREDRAFT_55837,TRIREDRAFT_63507,TRIREDRAFT_63967,TRIREDRAFT_65891,TRIREDRAFT_74854,TRIREDRAFT_75589,TRIREDRAFT_78591,TRIREDRAFT_79059,TRIREDRAFT_81097,TRIREDRAFT_81110,TRIREDRAFT_81362,	13.4	2.91	3.33	6.39105021058e-05	0.00365451871132	0.0401997058245
GO:0006620	posttranslational protein targeting to endoplasmic reticulum membrane	3	3	TRIREDRAFT_121397,TRIREDRAFT_121754,TRIREDRAFT_49149,	100.0	21.71	inf	9.67727274493e-05	0.00434786039754	0.0608700455656
GO:0031204	posttranslational protein targeting to membrane, translocation	3	3	TRIREDRAFT_121397,TRIREDRAFT_121754,TRIREDRAFT_49149,	100.0	21.71	inf	9.67727274493e-05	0.00434786039754	0.0608700455656
GO:0006493	protein O-linked glycosylation	3	3	TRIREDRAFT_22005,TRIREDRAFT_22527,TRIREDRAFT_75421,	100.0	21.71	inf	9.67727274493e-05	0.00434786039754	0.0608700455656
GO:0006633	fatty acid biosynthetic process	27	7	TRIREDRAFT_21908,TRIREDRAFT_48788,TRIREDRAFT_65891,TRIREDRAFT_74854,TRIREDRAFT_78591,TRIREDRAFT_81110,TRIREDRAFT_81362,	25.9	5.63	7.4	0.000164026041269	0.00687815866388	0.103172379958
GO:0009074	aromatic amino acid family catabolic process	9	4	TRIREDRAFT_44628,TRIREDRAFT_54260,TRIREDRAFT_77739,TRIREDRAFT_77749,	44.4	9.65	16.78	0.000462404828165	0.0181782898072	0.290852636916
GO:0019752	carboxylic acid metabolic process	268	25	TRIREDRAFT_121856,TRIREDRAFT_122296,TRIREDRAFT_123223,TRIREDRAFT_123820,TRIREDRAFT_21908,TRIREDRAFT_44628,TRIREDRAFT_45459,TRIREDRAFT_46238,TRIREDRAFT_48788,TRIREDRAFT_53091,TRIREDRAFT_54260,TRIREDRAFT_55055,TRIREDRAFT_56726,TRIREDRAFT_56934,TRIREDRAFT_60346,TRIREDRAFT_65891,TRIREDRAFT_67003,TRIREDRAFT_68036,TRIREDRAFT_74854,TRIREDRAFT_77739,TRIREDRAFT_77749,TRIREDRAFT_78591,TRIREDRAFT_80716,TRIR…	9.3	2.03	2.23	0.000551434747911	0.0204030856727	0.346852456436
GO:0009072	aromatic amino acid family metabolic process	24	6	TRIREDRAFT_121856,TRIREDRAFT_44628,TRIREDRAFT_54260,TRIREDRAFT_67003,TRIREDRAFT_77739,TRIREDRAFT_77749,	25.0	5.43	7.03	0.000604225690533	0.0204595797747	0.380057959345
GO:0072330	monocarboxylic acid biosynthetic process	33	7	TRIREDRAFT_21908,TRIREDRAFT_48788,TRIREDRAFT_65891,TRIREDRAFT_74854,TRIREDRAFT_78591,TRIREDRAFT_81110,TRIREDRAFT_81362,	21.2	4.61	5.69	0.000621952995331	0.0204595797747	0.391208434063
GO:0043436	oxoacid metabolic process	271	25	TRIREDRAFT_121856,TRIREDRAFT_122296,TRIREDRAFT_123223,TRIREDRAFT_123820,TRIREDRAFT_21908,TRIREDRAFT_44628,TRIREDRAFT_45459,TRIREDRAFT_46238,TRIREDRAFT_48788,TRIREDRAFT_53091,TRIREDRAFT_54260,TRIREDRAFT_55055,TRIREDRAFT_56726,TRIREDRAFT_56934,TRIREDRAFT_60346,TRIREDRAFT_65891,TRIREDRAFT_67003,TRIREDRAFT_68036,TRIREDRAFT_74854,TRIREDRAFT_77739,TRIREDRAFT_77749,TRIREDRAFT_78591,TRIREDRAFT_80716,TRIR…	9.2	2.0	2.21	0.000650543077096	0.0204595797747	0.409191595493
GO:0006631	fatty acid metabolic process	34	7	TRIREDRAFT_21908,TRIREDRAFT_48788,TRIREDRAFT_65891,TRIREDRAFT_74854,TRIREDRAFT_78591,TRIREDRAFT_81110,TRIREDRAFT_81362,	20.6	4.47	5.47	0.000752810052504	0.0218689755113	0.473517523025
GO:0006082	organic acid metabolic process	274	25	TRIREDRAFT_121856,TRIREDRAFT_122296,TRIREDRAFT_123223,TRIREDRAFT_123820,TRIREDRAFT_21908,TRIREDRAFT_44628,TRIREDRAFT_45459,TRIREDRAFT_46238,TRIREDRAFT_48788,TRIREDRAFT_53091,TRIREDRAFT_54260,TRIREDRAFT_55055,TRIREDRAFT_56726,TRIREDRAFT_56934,TRIREDRAFT_60346,TRIREDRAFT_65891,TRIREDRAFT_67003,TRIREDRAFT_68036,TRIREDRAFT_74854,TRIREDRAFT_77739,TRIREDRAFT_77749,TRIREDRAFT_78591,TRIREDRAFT_80716,TRIR…	9.1	1.98	2.18	0.000764892625196	0.0218689755113	0.481117461248
GO:0006888	endoplasmic reticulum to Golgi vesicle-mediated transport	19	5	TRIREDRAFT_46639,TRIREDRAFT_52208,TRIREDRAFT_60626,TRIREDRAFT_77038,TRIREDRAFT_79295,	26.3	5.71	7.51	0.00136648334559	0.0373703488858	0.859518024373
GO:0006642	triglyceride mobilization	2	2	TRIREDRAFT_107263,TRIREDRAFT_71259,	100.0	21.71	inf	0.00211461486874	0.050178102546	1.0
GO:1902222	erythrose 4-phosphate/phosphoenolpyruvate family amino acid catabolic process	2	2	TRIREDRAFT_77739,TRIREDRAFT_77749,	100.0	21.71	inf	0.00211461486874	0.050178102546	1.0
GO:0006559	L-phenylalanine catabolic process	2	2	TRIREDRAFT_77739,TRIREDRAFT_77749,	100.0	21.71	inf	0.00211461486874	0.050178102546	1.0
GO:0044283	small molecule biosynthetic process	171	17	TRIREDRAFT_120154,TRIREDRAFT_123820,TRIREDRAFT_21908,TRIREDRAFT_44628,TRIREDRAFT_45459,TRIREDRAFT_48788,TRIREDRAFT_55837,TRIREDRAFT_60346,TRIREDRAFT_63507,TRIREDRAFT_65891,TRIREDRAFT_67003,TRIREDRAFT_74854,TRIREDRAFT_78591,TRIREDRAFT_79059,TRIREDRAFT_80716,TRIREDRAFT_81110,TRIREDRAFT_81362,	9.9	2.16	2.36	0.00215390901231	0.050178102546	1.0
GO:0006612	protein targeting to membrane	13	4	TRIREDRAFT_121397,TRIREDRAFT_121754,TRIREDRAFT_49149,TRIREDRAFT_80243,	30.8	6.68	9.32	0.00226580617228	0.0508997172273	1.0
GO:0006487	protein N-linked glycosylation	14	4	TRIREDRAFT_55534,TRIREDRAFT_56812,TRIREDRAFT_64600,TRIREDRAFT_66687,	28.6	6.2	8.38	0.00305830061001	0.0663334856447	1.0
GO:0046394	carboxylic acid biosynthetic process	121	13	TRIREDRAFT_123820,TRIREDRAFT_21908,TRIREDRAFT_44628,TRIREDRAFT_45459,TRIREDRAFT_48788,TRIREDRAFT_60346,TRIREDRAFT_65891,TRIREDRAFT_67003,TRIREDRAFT_74854,TRIREDRAFT_78591,TRIREDRAFT_80716,TRIREDRAFT_81110,TRIREDRAFT_81362,	10.7	2.33	2.56	0.00359398630371	0.0733573976246	1.0
GO:0006605	protein targeting	44	7	TRIREDRAFT_121397,TRIREDRAFT_121754,TRIREDRAFT_49149,TRIREDRAFT_53254,TRIREDRAFT_65623,TRIREDRAFT_80243,TRIREDRAFT_82150,	15.9	3.45	3.99	0.00361538843619	0.0733573976246	1.0
GO:0016053	organic acid biosynthetic process	122	13	TRIREDRAFT_123820,TRIREDRAFT_21908,TRIREDRAFT_44628,TRIREDRAFT_45459,TRIREDRAFT_48788,TRIREDRAFT_60346,TRIREDRAFT_65891,TRIREDRAFT_67003,TRIREDRAFT_74854,TRIREDRAFT_78591,TRIREDRAFT_80716,TRIREDRAFT_81110,TRIREDRAFT_81362,	10.7	2.31	2.54	0.00386060496063	0.0758850162574	1.0
GO:0046395	carboxylic acid catabolic process	35	6	TRIREDRAFT_44628,TRIREDRAFT_54260,TRIREDRAFT_56726,TRIREDRAFT_56934,TRIREDRAFT_77739,TRIREDRAFT_77749,	17.1	3.72	4.35	0.00475719767037	0.0869494548664	1.0
GO:0016054	organic acid catabolic process	35	6	TRIREDRAFT_44628,TRIREDRAFT_54260,TRIREDRAFT_56726,TRIREDRAFT_56934,TRIREDRAFT_77739,TRIREDRAFT_77749,	17.1	3.72	4.35	0.00475719767037	0.0869494548664	1.0
GO:0009063	cellular amino acid catabolic process	25	5	TRIREDRAFT_44628,TRIREDRAFT_54260,TRIREDRAFT_56726,TRIREDRAFT_77739,TRIREDRAFT_77749,	20.0	4.34	5.25	0.00497643938822	0.0869494548664	1.0
GO:0090150	establishment of protein localization to membrane	25	5	TRIREDRAFT_121397,TRIREDRAFT_121754,TRIREDRAFT_23221,TRIREDRAFT_49149,TRIREDRAFT_80243,	20.0	4.34	5.25	0.00497643938822	0.0869494548664	1.0
GO:0046165	alcohol biosynthetic process	16	4	TRIREDRAFT_120154,TRIREDRAFT_55837,TRIREDRAFT_63507,TRIREDRAFT_79059,	25.0	5.43	6.98	0.00516956062431	0.0878825306133	1.0
GO:0044281	small molecule metabolic process	490	35	TRIREDRAFT_120154,TRIREDRAFT_121068,TRIREDRAFT_121856,TRIREDRAFT_122296,TRIREDRAFT_123223,TRIREDRAFT_123820,TRIREDRAFT_21908,TRIREDRAFT_42825,TRIREDRAFT_44628,TRIREDRAFT_45459,TRIREDRAFT_46238,TRIREDRAFT_48788,TRIREDRAFT_50593,TRIREDRAFT_50616,TRIREDRAFT_52267,TRIREDRAFT_53091,TRIREDRAFT_54260,TRIREDRAFT_55055,TRIREDRAFT_55837,TRIREDRAFT_56726,TRIREDRAFT_56934,TRIREDRAFT_60346,TRIREDRAFT_63507,TR…	7.1	1.55	1.67	0.00567699010826	0.0939691257393	1.0
GO:0072657	protein localization to membrane	26	5	TRIREDRAFT_121397,TRIREDRAFT_121754,TRIREDRAFT_23221,TRIREDRAFT_49149,TRIREDRAFT_80243,	19.2	4.18	5.0	0.00593365174503	0.0956991525032	1.0
GO:0071897	DNA biosynthetic process	9	3	TRIREDRAFT_22881,TRIREDRAFT_58509,TRIREDRAFT_75518,	33.3	7.24	10.45	0.00660458329616	0.103857072332	1.0
GO:0034613	cellular protein localization	131	13	TRIREDRAFT_121397,TRIREDRAFT_121754,TRIREDRAFT_122048,TRIREDRAFT_23221,TRIREDRAFT_49149,TRIREDRAFT_52208,TRIREDRAFT_53254,TRIREDRAFT_60626,TRIREDRAFT_65623,TRIREDRAFT_67983,TRIREDRAFT_79295,TRIREDRAFT_80243,TRIREDRAFT_82150,	9.9	2.15	2.34	0.00705476366386	0.106827677156	1.0
GO:0044282	small molecule catabolic process	62	8	TRIREDRAFT_42825,TRIREDRAFT_44628,TRIREDRAFT_50616,TRIREDRAFT_54260,TRIREDRAFT_56726,TRIREDRAFT_56934,TRIREDRAFT_77739,TRIREDRAFT_77749,	12.9	2.8	3.13	0.00713316763203	0.106827677156	1.0
GO:0070727	cellular macromolecule localization	132	13	TRIREDRAFT_121397,TRIREDRAFT_121754,TRIREDRAFT_122048,TRIREDRAFT_23221,TRIREDRAFT_49149,TRIREDRAFT_52208,TRIREDRAFT_53254,TRIREDRAFT_60626,TRIREDRAFT_65623,TRIREDRAFT_67983,TRIREDRAFT_79295,TRIREDRAFT_80243,TRIREDRAFT_82150,	9.8	2.14	2.32	0.00751116800484	0.109872666861	1.0
GO:0051668	localization within membrane	28	5	TRIREDRAFT_121397,TRIREDRAFT_121754,TRIREDRAFT_23221,TRIREDRAFT_49149,TRIREDRAFT_80243,	17.9	3.88	4.56	0.00822342920233	0.11755765837	1.0
GO:1901137	carbohydrate derivative biosynthetic process	149	14	TRIREDRAFT_121068,TRIREDRAFT_22005,TRIREDRAFT_22527,TRIREDRAFT_2662,TRIREDRAFT_55534,TRIREDRAFT_56812,TRIREDRAFT_62780,TRIREDRAFT_63507,TRIREDRAFT_63967,TRIREDRAFT_64600,TRIREDRAFT_66687,TRIREDRAFT_66888,TRIREDRAFT_75421,TRIREDRAFT_81110,	9.4	2.04	2.2	0.00846759064463	0.11792313146	1.0
GO:0006886	intracellular protein transport	105	11	TRIREDRAFT_121397,TRIREDRAFT_121754,TRIREDRAFT_122048,TRIREDRAFT_49149,TRIREDRAFT_52208,TRIREDRAFT_53254,TRIREDRAFT_60626,TRIREDRAFT_65623,TRIREDRAFT_79295,TRIREDRAFT_80243,TRIREDRAFT_82150,	10.5	2.27	2.48	0.00862394920054	0.11792313146	1.0
GO:0006520	cellular amino acid metabolic process	181	16	TRIREDRAFT_121856,TRIREDRAFT_123223,TRIREDRAFT_123820,TRIREDRAFT_44628,TRIREDRAFT_45459,TRIREDRAFT_46238,TRIREDRAFT_53091,TRIREDRAFT_54260,TRIREDRAFT_55055,TRIREDRAFT_56726,TRIREDRAFT_60346,TRIREDRAFT_67003,TRIREDRAFT_68036,TRIREDRAFT_77739,TRIREDRAFT_77749,TRIREDRAFT_80716,	8.8	1.92	2.07	0.0089814368686	0.120198378518	1.0
GO:0032787	monocarboxylic acid metabolic process	78	9	TRIREDRAFT_21908,TRIREDRAFT_44628,TRIREDRAFT_48788,TRIREDRAFT_56934,TRIREDRAFT_65891,TRIREDRAFT_74854,TRIREDRAFT_78591,TRIREDRAFT_81110,TRIREDRAFT_81362,	11.5	2.51	2.75	0.00920826577024	0.120666649364	1.0
GO:1901606	alpha-amino acid catabolic process	19	4	TRIREDRAFT_44628,TRIREDRAFT_54260,TRIREDRAFT_77739,TRIREDRAFT_77749,	21.1	4.57	5.58	0.00987341039056	0.126742349707	1.0
GO:0006641	triglyceride metabolic process	4	2	TRIREDRAFT_107263,TRIREDRAFT_71259,	50.0	10.86	20.84	0.0119267506066	0.126990603454	1.0
GO:1902221	erythrose 4-phosphate/phosphoenolpyruvate family amino acid metabolic process	4	2	TRIREDRAFT_77739,TRIREDRAFT_77749,	50.0	10.86	20.84	0.0119267506066	0.126990603454	1.0
GO:0006303	double-strand break repair via nonhomologous end joining	4	2	TRIREDRAFT_58213,TRIREDRAFT_63200,	50.0	10.86	20.84	0.0119267506066	0.126990603454	1.0
GO:0006638	neutral lipid metabolic process	4	2	TRIREDRAFT_107263,TRIREDRAFT_71259,	50.0	10.86	20.84	0.0119267506066	0.126990603454	1.0
GO:0006570	tyrosine metabolic process	4	2	TRIREDRAFT_77739,TRIREDRAFT_77749,	50.0	10.86	20.84	0.0119267506066	0.126990603454	1.0
GO:0006558	L-phenylalanine metabolic process	4	2	TRIREDRAFT_77739,TRIREDRAFT_77749,	50.0	10.86	20.84	0.0119267506066	0.126990603454	1.0
GO:0006639	acylglycerol metabolic process	4	2	TRIREDRAFT_107263,TRIREDRAFT_71259,	50.0	10.86	20.84	0.0119267506066	0.126990603454	1.0
GO:0000723	telomere maintenance	11	3	TRIREDRAFT_58213,TRIREDRAFT_63200,TRIREDRAFT_66928,	27.3	5.92	7.84	0.0121135710767	0.126990603454	1.0
GO:0006586	indolalkylamine metabolic process	11	3	TRIREDRAFT_44628,TRIREDRAFT_54260,TRIREDRAFT_67003,	27.3	5.92	7.84	0.0121135710767	0.126990603454	1.0
GO:0042430	indole-containing compound metabolic process	11	3	TRIREDRAFT_44628,TRIREDRAFT_54260,TRIREDRAFT_67003,	27.3	5.92	7.84	0.0121135710767	0.126990603454	1.0
GO:0006568	tryptophan metabolic process	11	3	TRIREDRAFT_44628,TRIREDRAFT_54260,TRIREDRAFT_67003,	27.3	5.92	7.84	0.0121135710767	0.126990603454	1.0
GO:0016042	lipid catabolic process	31	5	TRIREDRAFT_107263,TRIREDRAFT_123572,TRIREDRAFT_60194,TRIREDRAFT_66604,TRIREDRAFT_71259,	16.1	3.5	4.03	0.0127058623717	0.131016187407	1.0
GO:0033554	cellular response to stress	174	15	TRIREDRAFT_112230,TRIREDRAFT_121397,TRIREDRAFT_22881,TRIREDRAFT_2662,TRIREDRAFT_40346,TRIREDRAFT_4170,TRIREDRAFT_49205,TRIREDRAFT_54129,TRIREDRAFT_58076,TRIREDRAFT_58213,TRIREDRAFT_58509,TRIREDRAFT_63200,TRIREDRAFT_64832,TRIREDRAFT_66928,TRIREDRAFT_75518,	8.6	1.87	2.0	0.0139336686475	0.141359315794	1.0
GO:1901617	organic hydroxy compound biosynthetic process	32	5	TRIREDRAFT_120154,TRIREDRAFT_55837,TRIREDRAFT_63507,TRIREDRAFT_75589,TRIREDRAFT_79059,	15.6	3.39	3.88	0.0145065504757	0.144835242051	1.0
GO:0032200	telomere organization	12	3	TRIREDRAFT_58213,TRIREDRAFT_63200,TRIREDRAFT_66928,	25.0	5.43	6.96	0.0156090567174	0.153407760551	1.0
GO:0006950	response to stress	196	16	TRIREDRAFT_112230,TRIREDRAFT_120371,TRIREDRAFT_121397,TRIREDRAFT_22881,TRIREDRAFT_2662,TRIREDRAFT_40346,TRIREDRAFT_4170,TRIREDRAFT_49205,TRIREDRAFT_54129,TRIREDRAFT_58076,TRIREDRAFT_58213,TRIREDRAFT_58509,TRIREDRAFT_63200,TRIREDRAFT_64832,TRIREDRAFT_66928,TRIREDRAFT_75518,	8.2	1.77	1.89	0.0182344338475	0.174823884614	1.0
GO:0006066	alcohol metabolic process	34	5	TRIREDRAFT_120154,TRIREDRAFT_52267,TRIREDRAFT_55837,TRIREDRAFT_63507,TRIREDRAFT_79059,	14.7	3.19	3.61	0.0186042836794	0.174823884614	1.0
GO:0008104	protein localization	213	17	TRIREDRAFT_121397,TRIREDRAFT_121754,TRIREDRAFT_122048,TRIREDRAFT_23221,TRIREDRAFT_30455,TRIREDRAFT_49149,TRIREDRAFT_52208,TRIREDRAFT_53254,TRIREDRAFT_60626,TRIREDRAFT_62040,TRIREDRAFT_64485,TRIREDRAFT_65623,TRIREDRAFT_67983,TRIREDRAFT_69287,TRIREDRAFT_79295,TRIREDRAFT_80243,TRIREDRAFT_82150,	8.0	1.73	1.84	0.0186219400145	0.174823884614	1.0
GO:0070189	kynurenine metabolic process	5	2	TRIREDRAFT_44628,TRIREDRAFT_54260,	40.0	8.68	13.89	0.0192761073399	0.175719877055	1.0
GO:0006465	signal peptide processing	5	2	TRIREDRAFT_53254,TRIREDRAFT_74462,	40.0	8.68	13.89	0.0192761073399	0.175719877055	1.0
GO:0045184	establishment of protein localization	198	16	TRIREDRAFT_121397,TRIREDRAFT_121754,TRIREDRAFT_122048,TRIREDRAFT_23221,TRIREDRAFT_30455,TRIREDRAFT_49149,TRIREDRAFT_52208,TRIREDRAFT_53254,TRIREDRAFT_60626,TRIREDRAFT_62040,TRIREDRAFT_64485,TRIREDRAFT_65623,TRIREDRAFT_69287,TRIREDRAFT_79295,TRIREDRAFT_80243,TRIREDRAFT_82150,	8.1	1.75	1.87	0.0198828570255	0.178661672415	1.0
GO:1901135	carbohydrate derivative metabolic process	249	19	TRIREDRAFT_121068,TRIREDRAFT_22005,TRIREDRAFT_22527,TRIREDRAFT_2662,TRIREDRAFT_42825,TRIREDRAFT_49898,TRIREDRAFT_55534,TRIREDRAFT_55837,TRIREDRAFT_56812,TRIREDRAFT_62780,TRIREDRAFT_63507,TRIREDRAFT_63967,TRIREDRAFT_64600,TRIREDRAFT_66687,TRIREDRAFT_66888,TRIREDRAFT_67642,TRIREDRAFT_75421,TRIREDRAFT_75589,TRIREDRAFT_81110,	7.6	1.66	1.76	0.0204525712085	0.181192497045	1.0
GO:1901605	alpha-amino acid metabolic process	106	10	TRIREDRAFT_44628,TRIREDRAFT_46238,TRIREDRAFT_54260,TRIREDRAFT_55055,TRIREDRAFT_60346,TRIREDRAFT_67003,TRIREDRAFT_68036,TRIREDRAFT_77739,TRIREDRAFT_77749,TRIREDRAFT_80716,	9.4	2.05	2.2	0.0235992831386	0.206165959641	1.0
GO:0006790	sulfur compound metabolic process	108	10	TRIREDRAFT_23458,TRIREDRAFT_46238,TRIREDRAFT_55055,TRIREDRAFT_60337,TRIREDRAFT_63204,TRIREDRAFT_68036,TRIREDRAFT_68941,TRIREDRAFT_75589,TRIREDRAFT_81110,TRIREDRAFT_81362,	9.3	2.01	2.15	0.0264858772648	0.227799700001	1.0
GO:1902653	secondary alcohol biosynthetic process	6	2	TRIREDRAFT_120154,TRIREDRAFT_55837,	33.3	7.24	10.42	0.0280421904195	0.227799700001	1.0
GO:0030433	ubiquitin-dependent ERAD pathway	6	2	TRIREDRAFT_121397,TRIREDRAFT_2662,	33.3	7.24	10.42	0.0280421904195	0.227799700001	1.0
GO:0006576	cellular biogenic amine metabolic process	15	3	TRIREDRAFT_44628,TRIREDRAFT_54260,TRIREDRAFT_67003,	20.0	4.34	5.22	0.0291531078573	0.227799700001	1.0
GO:0016126	sterol biosynthetic process	15	3	TRIREDRAFT_120154,TRIREDRAFT_55837,TRIREDRAFT_75589,	20.0	4.34	5.22	0.0291531078573	0.227799700001	1.0
GO:0044106	cellular amine metabolic process	15	3	TRIREDRAFT_44628,TRIREDRAFT_54260,TRIREDRAFT_67003,	20.0	4.34	5.22	0.0291531078573	0.227799700001	1.0
GO:0015031	protein transport	192	15	TRIREDRAFT_121397,TRIREDRAFT_121754,TRIREDRAFT_122048,TRIREDRAFT_30455,TRIREDRAFT_49149,TRIREDRAFT_52208,TRIREDRAFT_53254,TRIREDRAFT_60626,TRIREDRAFT_62040,TRIREDRAFT_64485,TRIREDRAFT_65623,TRIREDRAFT_69287,TRIREDRAFT_79295,TRIREDRAFT_80243,TRIREDRAFT_82150,	7.8	1.7	1.8	0.0309312957005	0.227799700001	1.0
GO:0065002	intracellular protein transmembrane transport	16	3	TRIREDRAFT_121397,TRIREDRAFT_121754,TRIREDRAFT_49149,	18.8	4.07	4.82	0.0346877726034	0.227799700001	1.0
GO:0071806	protein transmembrane transport	16	3	TRIREDRAFT_121397,TRIREDRAFT_121754,TRIREDRAFT_49149,	18.8	4.07	4.82	0.0346877726034	0.227799700001	1.0
GO:0006974	cellular response to DNA damage stimulus	130	11	TRIREDRAFT_112230,TRIREDRAFT_22881,TRIREDRAFT_40346,TRIREDRAFT_4170,TRIREDRAFT_58076,TRIREDRAFT_58213,TRIREDRAFT_58509,TRIREDRAFT_63200,TRIREDRAFT_64832,TRIREDRAFT_66928,TRIREDRAFT_75518,	8.5	1.84	1.95	0.0367142018055	0.227799700001	1.0
GO:0036503	ERAD pathway	7	2	TRIREDRAFT_121397,TRIREDRAFT_2662,	28.6	6.2	8.33	0.0380797895107	0.227799700001	1.0
GO:0046218	indolalkylamine catabolic process	7	2	TRIREDRAFT_44628,TRIREDRAFT_54260,	28.6	6.2	8.33	0.0380797895107	0.227799700001	1.0
GO:0042402	cellular biogenic amine catabolic process	7	2	TRIREDRAFT_44628,TRIREDRAFT_54260,	28.6	6.2	8.33	0.0380797895107	0.227799700001	1.0
GO:0006569	tryptophan catabolic process	7	2	TRIREDRAFT_44628,TRIREDRAFT_54260,	28.6	6.2	8.33	0.0380797895107	0.227799700001	1.0
GO:0042436	indole-containing compound catabolic process	7	2	TRIREDRAFT_44628,TRIREDRAFT_54260,	28.6	6.2	8.33	0.0380797895107	0.227799700001	1.0
GO:0072594	establishment of protein localization to organelle	55	6	TRIREDRAFT_121397,TRIREDRAFT_121754,TRIREDRAFT_49149,TRIREDRAFT_53254,TRIREDRAFT_80243,TRIREDRAFT_82150,	10.9	2.37	2.57	0.0395953422902	0.227799700001	1.0
GO:0033036	macromolecule localization	252	18	TRIREDRAFT_121397,TRIREDRAFT_121754,TRIREDRAFT_122048,TRIREDRAFT_23221,TRIREDRAFT_30455,TRIREDRAFT_49149,TRIREDRAFT_50607,TRIREDRAFT_52208,TRIREDRAFT_53254,TRIREDRAFT_60626,TRIREDRAFT_62040,TRIREDRAFT_64485,TRIREDRAFT_65623,TRIREDRAFT_67983,TRIREDRAFT_69287,TRIREDRAFT_79295,TRIREDRAFT_80243,TRIREDRAFT_82150,	7.1	1.55	1.63	0.0417973599639	0.227799700001	1.0
GO:0006281	DNA repair	118	10	TRIREDRAFT_112230,TRIREDRAFT_22881,TRIREDRAFT_40346,TRIREDRAFT_58076,TRIREDRAFT_58213,TRIREDRAFT_58509,TRIREDRAFT_63200,TRIREDRAFT_64832,TRIREDRAFT_66928,TRIREDRAFT_75518,	8.5	1.84	1.95	0.044769358669	0.227799700001	1.0
GO:0140568	extraction of mislocalized protein from membrane	1	1	TRIREDRAFT_23221,	100.0	21.71	inf	0.0460587326122	0.227799700001	1.0
GO:0045338	farnesyl diphosphate metabolic process	1	1	TRIREDRAFT_75589,	100.0	21.71	inf	0.0460587326122	0.227799700001	1.0
GO:0006616	SRP-dependent cotranslational protein targeting to membrane, translocation	1	1	TRIREDRAFT_121397,	100.0	21.71	inf	0.0460587326122	0.227799700001	1.0
GO:0033559	unsaturated fatty acid metabolic process	1	1	TRIREDRAFT_74854,	100.0	21.71	inf	0.0460587326122	0.227799700001	1.0
GO:0070973	protein localization to endoplasmic reticulum exit site	1	1	TRIREDRAFT_79295,	100.0	21.71	inf	0.0460587326122	0.227799700001	1.0
GO:1903513	endoplasmic reticulum to cytosol transport	1	1	TRIREDRAFT_121397,	100.0	21.71	inf	0.0460587326122	0.227799700001	1.0
GO:0008203	cholesterol metabolic process	1	1	TRIREDRAFT_55837,	100.0	21.71	inf	0.0460587326122	0.227799700001	1.0
GO:0006471	protein ADP-ribosylation	1	1	TRIREDRAFT_22115,	100.0	21.71	inf	0.0460587326122	0.227799700001	1.0
GO:0009106	lipoate metabolic process	1	1	TRIREDRAFT_81362,	100.0	21.71	inf	0.0460587326122	0.227799700001	1.0
GO:0006695	cholesterol biosynthetic process	1	1	TRIREDRAFT_55837,	100.0	21.71	inf	0.0460587326122	0.227799700001	1.0
GO:0140569	extraction of mislocalized protein from ER membrane	1	1	TRIREDRAFT_23221,	100.0	21.71	inf	0.0460587326122	0.227799700001	1.0
GO:0016572	histone phosphorylation	1	1	TRIREDRAFT_66928,	100.0	21.71	inf	0.0460587326122	0.227799700001	1.0
GO:0006021	inositol biosynthetic process	1	1	TRIREDRAFT_79059,	100.0	21.71	inf	0.0460587326122	0.227799700001	1.0
GO:2001293	malonyl-CoA metabolic process	1	1	TRIREDRAFT_81110,	100.0	21.71	inf	0.0460587326122	0.227799700001	1.0
GO:2001295	malonyl-CoA biosynthetic process	1	1	TRIREDRAFT_81110,	100.0	21.71	inf	0.0460587326122	0.227799700001	1.0
GO:0097052	L-kynurenine metabolic process	1	1	TRIREDRAFT_44628,	100.0	21.71	inf	0.0460587326122	0.227799700001	1.0
GO:0006059	hexitol metabolic process	1	1	TRIREDRAFT_52267,	100.0	21.71	inf	0.0460587326122	0.227799700001	1.0
GO:0042759	long-chain fatty acid biosynthetic process	1	1	TRIREDRAFT_48788,	100.0	21.71	inf	0.0460587326122	0.227799700001	1.0
GO:0035494	SNARE complex disassembly	1	1	TRIREDRAFT_62040,	100.0	21.71	inf	0.0460587326122	0.227799700001	1.0
GO:0006266	DNA ligation	1	1	TRIREDRAFT_58509,	100.0	21.71	inf	0.0460587326122	0.227799700001	1.0
GO:0097053	L-kynurenine catabolic process	1	1	TRIREDRAFT_44628,	100.0	21.71	inf	0.0460587326122	0.227799700001	1.0
GO:0009107	lipoate biosynthetic process	1	1	TRIREDRAFT_81362,	100.0	21.71	inf	0.0460587326122	0.227799700001	1.0
GO:0009972	cytidine deamination	1	1	TRIREDRAFT_42825,	100.0	21.71	inf	0.0460587326122	0.227799700001	1.0
GO:0019594	mannitol metabolic process	1	1	TRIREDRAFT_52267,	100.0	21.71	inf	0.0460587326122	0.227799700001	1.0
GO:0140042	lipid droplet formation	1	1	TRIREDRAFT_50607,	100.0	21.71	inf	0.0460587326122	0.227799700001	1.0
GO:0045337	farnesyl diphosphate biosynthetic process	1	1	TRIREDRAFT_75589,	100.0	21.71	inf	0.0460587326122	0.227799700001	1.0
GO:0006636	unsaturated fatty acid biosynthetic process	1	1	TRIREDRAFT_74854,	100.0	21.71	inf	0.0460587326122	0.227799700001	1.0
GO:0032527	protein exit from endoplasmic reticulum	1	1	TRIREDRAFT_121397,	100.0	21.71	inf	0.0460587326122	0.227799700001	1.0
GO:0030970	retrograde protein transport, ER to cytosol	1	1	TRIREDRAFT_121397,	100.0	21.71	inf	0.0460587326122	0.227799700001	1.0
GO:1902767	isoprenoid biosynthetic process via mevalonate	1	1	TRIREDRAFT_75589,	100.0	21.71	inf	0.0460587326122	0.227799700001	1.0
GO:0006572	tyrosine catabolic process	1	1	TRIREDRAFT_77749,	100.0	21.71	inf	0.0460587326122	0.227799700001	1.0
GO:0034214	protein hexamerization	1	1	TRIREDRAFT_23221,	100.0	21.71	inf	0.0460587326122	0.227799700001	1.0
GO:0051103	DNA ligation involved in DNA repair	1	1	TRIREDRAFT_58509,	100.0	21.71	inf	0.0460587326122	0.227799700001	1.0
GO:0010142	farnesyl diphosphate biosynthetic process, mevalonate pathway	1	1	TRIREDRAFT_75589,	100.0	21.71	inf	0.0460587326122	0.227799700001	1.0
GO:0043335	protein unfolding	1	1	TRIREDRAFT_23221,	100.0	21.71	inf	0.0460587326122	0.227799700001	1.0
GO:0033365	protein localization to organelle	72	7	TRIREDRAFT_121397,TRIREDRAFT_121754,TRIREDRAFT_49149,TRIREDRAFT_53254,TRIREDRAFT_79295,TRIREDRAFT_80243,TRIREDRAFT_82150,	9.7	2.11	2.26	0.0468573430021	0.227799700001	1.0
GO:0006310	DNA recombination	30	4	TRIREDRAFT_22881,TRIREDRAFT_58213,TRIREDRAFT_58509,TRIREDRAFT_63200,	13.3	2.89	3.22	0.047054669583	0.227799700001	1.0
GO:0016125	sterol metabolic process	18	3	TRIREDRAFT_120154,TRIREDRAFT_55837,TRIREDRAFT_75589,	16.7	3.62	4.17	0.0472522862633	0.227799700001	1.0
GO:0009308	amine metabolic process	18	3	TRIREDRAFT_44628,TRIREDRAFT_54260,TRIREDRAFT_67003,	16.7	3.62	4.17	0.0472522862633	0.227799700001	1.0
GO:0009081	branched-chain amino acid metabolic process	18	3	TRIREDRAFT_123820,TRIREDRAFT_45459,TRIREDRAFT_56726,	16.7	3.62	4.17	0.0472522862633	0.227799700001	1.0
GO:0009310	amine catabolic process	8	2	TRIREDRAFT_44628,TRIREDRAFT_54260,	25.0	5.43	6.94	0.0492539891893	0.227799700001	1.0
GO:0006488	dolichol-linked oligosaccharide biosynthetic process	8	2	TRIREDRAFT_55534,TRIREDRAFT_56812,	25.0	5.43	6.94	0.0492539891893	0.227799700001	1.0
GO:0006614	SRP-dependent cotranslational protein targeting to membrane	8	2	TRIREDRAFT_121397,TRIREDRAFT_80243,	25.0	5.43	6.94	0.0492539891893	0.227799700001	1.0
GO:0006613	cotranslational protein targeting to membrane	8	2	TRIREDRAFT_121397,TRIREDRAFT_80243,	25.0	5.43	6.94	0.0492539891893	0.227799700001	1.0
GO:0042537	benzene-containing compound metabolic process	8	2	TRIREDRAFT_44628,TRIREDRAFT_54260,	25.0	5.43	6.94	0.0492539891893	0.227799700001	1.0
GO:1902652	secondary alcohol metabolic process	8	2	TRIREDRAFT_120154,TRIREDRAFT_55837,	25.0	5.43	6.94	0.0492539891893	0.227799700001	1.0

## Sheet: Cluster 5
ID	Name	Bgd count	Result count	Result gene list	Pct of bgd	Fold enrichment	Odds ratio	P-value	Benjamini	Bonferroni
GO:0042254	ribosome biogenesis	122	18	TRIREDRAFT_104595,TRIREDRAFT_124149,TRIREDRAFT_21453,TRIREDRAFT_2591,TRIREDRAFT_3671,TRIREDRAFT_4294,TRIREDRAFT_47795,TRIREDRAFT_48301,TRIREDRAFT_54535,TRIREDRAFT_57632,TRIREDRAFT_58299,TRIREDRAFT_58428,TRIREDRAFT_60300,TRIREDRAFT_66436,TRIREDRAFT_68184,TRIREDRAFT_74158,TRIREDRAFT_74442,TRIREDRAFT_81599,	14.8	3.17	3.71	1.1506820969e-05	0.00716874946367	0.00716874946367
GO:0006364	rRNA processing	84	13	TRIREDRAFT_21453,TRIREDRAFT_2591,TRIREDRAFT_3671,TRIREDRAFT_4294,TRIREDRAFT_47795,TRIREDRAFT_48301,TRIREDRAFT_54535,TRIREDRAFT_57632,TRIREDRAFT_60300,TRIREDRAFT_66436,TRIREDRAFT_68184,TRIREDRAFT_74158,TRIREDRAFT_81599,	15.5	3.33	3.88	0.000116948542568	0.0310620886675	0.0728589420198
GO:0016072	rRNA metabolic process	86	13	TRIREDRAFT_21453,TRIREDRAFT_2591,TRIREDRAFT_3671,TRIREDRAFT_4294,TRIREDRAFT_47795,TRIREDRAFT_48301,TRIREDRAFT_54535,TRIREDRAFT_57632,TRIREDRAFT_60300,TRIREDRAFT_66436,TRIREDRAFT_68184,TRIREDRAFT_74158,TRIREDRAFT_81599,	15.1	3.25	3.77	0.000149576670951	0.0310620886675	0.0931862660025
GO:0022613	ribonucleoprotein complex biogenesis	151	18	TRIREDRAFT_104595,TRIREDRAFT_124149,TRIREDRAFT_21453,TRIREDRAFT_2591,TRIREDRAFT_3671,TRIREDRAFT_4294,TRIREDRAFT_47795,TRIREDRAFT_48301,TRIREDRAFT_54535,TRIREDRAFT_57632,TRIREDRAFT_58299,TRIREDRAFT_58428,TRIREDRAFT_60300,TRIREDRAFT_66436,TRIREDRAFT_68184,TRIREDRAFT_74158,TRIREDRAFT_74442,TRIREDRAFT_81599,	11.9	2.56	2.89	0.000203729161453	0.0317308168963	0.126923267585
GO:0006165	nucleoside diphosphate phosphorylation	17	5	TRIREDRAFT_120568,TRIREDRAFT_2091,TRIREDRAFT_47221,TRIREDRAFT_68606,TRIREDRAFT_77656,	29.4	6.32	8.67	0.000821246757273	0.0852727882969	0.511636729781
GO:0046939	nucleotide phosphorylation	17	5	TRIREDRAFT_120568,TRIREDRAFT_2091,TRIREDRAFT_47221,TRIREDRAFT_68606,TRIREDRAFT_77656,	29.4	6.32	8.67	0.000821246757273	0.0852727882969	0.511636729781
GO:0072521	purine-containing compound metabolic process	79	11	TRIREDRAFT_105832,TRIREDRAFT_120568,TRIREDRAFT_2091,TRIREDRAFT_47221,TRIREDRAFT_50583,TRIREDRAFT_68606,TRIREDRAFT_75506,TRIREDRAFT_77309,TRIREDRAFT_77656,TRIREDRAFT_79545,TRIREDRAFT_80872,	13.9	2.99	3.4	0.00097997798549	0.0872180407086	0.61052628496
GO:0009124	nucleoside monophosphate biosynthetic process	28	6	TRIREDRAFT_105832,TRIREDRAFT_55928,TRIREDRAFT_75506,TRIREDRAFT_75529,TRIREDRAFT_79545,TRIREDRAFT_80872,	21.4	4.61	5.68	0.00152440346145	0.11871291956	0.949703356483
GO:0009123	nucleoside monophosphate metabolic process	30	6	TRIREDRAFT_105832,TRIREDRAFT_55928,TRIREDRAFT_75506,TRIREDRAFT_75529,TRIREDRAFT_79545,TRIREDRAFT_80872,	20.0	4.3	5.21	0.0022215212628	0.133143694796	1.0
GO:0009132	nucleoside diphosphate metabolic process	21	5	TRIREDRAFT_120568,TRIREDRAFT_2091,TRIREDRAFT_47221,TRIREDRAFT_68606,TRIREDRAFT_77656,	23.8	5.12	6.5	0.00231674447828	0.133143694796	1.0
GO:0009082	branched-chain amino acid biosynthetic process	13	4	TRIREDRAFT_122233,TRIREDRAFT_122868,TRIREDRAFT_21873,TRIREDRAFT_4981,	30.8	6.61	9.22	0.00235085175403	0.133143694796	1.0
GO:0009259	ribonucleotide metabolic process	77	10	TRIREDRAFT_105832,TRIREDRAFT_120568,TRIREDRAFT_2091,TRIREDRAFT_47221,TRIREDRAFT_55928,TRIREDRAFT_68606,TRIREDRAFT_75506,TRIREDRAFT_77656,TRIREDRAFT_79545,TRIREDRAFT_80872,	13.0	2.79	3.13	0.00280997699509	0.144836391473	1.0
GO:0019693	ribose phosphate metabolic process	78	10	TRIREDRAFT_105832,TRIREDRAFT_120568,TRIREDRAFT_2091,TRIREDRAFT_47221,TRIREDRAFT_55928,TRIREDRAFT_68606,TRIREDRAFT_75506,TRIREDRAFT_77656,TRIREDRAFT_79545,TRIREDRAFT_80872,	12.8	2.76	3.08	0.00309392229214	0.144836391473	1.0
GO:0009150	purine ribonucleotide metabolic process	69	9	TRIREDRAFT_105832,TRIREDRAFT_120568,TRIREDRAFT_2091,TRIREDRAFT_47221,TRIREDRAFT_68606,TRIREDRAFT_75506,TRIREDRAFT_77656,TRIREDRAFT_79545,TRIREDRAFT_80872,	13.0	2.8	3.14	0.00438279904162	0.144836391473	1.0
GO:0006163	purine nucleotide metabolic process	70	9	TRIREDRAFT_105832,TRIREDRAFT_120568,TRIREDRAFT_2091,TRIREDRAFT_47221,TRIREDRAFT_68606,TRIREDRAFT_75506,TRIREDRAFT_77656,TRIREDRAFT_79545,TRIREDRAFT_80872,	12.9	2.76	3.09	0.004829665758	0.144836391473	1.0
GO:0009168	purine ribonucleoside monophosphate biosynthetic process	16	4	TRIREDRAFT_105832,TRIREDRAFT_75506,TRIREDRAFT_79545,TRIREDRAFT_80872,	25.0	5.37	6.91	0.00535760808873	0.144836391473	1.0
GO:0006757	ATP generation from ADP	16	4	TRIREDRAFT_120568,TRIREDRAFT_2091,TRIREDRAFT_68606,TRIREDRAFT_77656,	25.0	5.37	6.91	0.00535760808873	0.144836391473	1.0
GO:0006096	glycolytic process	16	4	TRIREDRAFT_120568,TRIREDRAFT_2091,TRIREDRAFT_68606,TRIREDRAFT_77656,	25.0	5.37	6.91	0.00535760808873	0.144836391473	1.0
GO:0009127	purine nucleoside monophosphate biosynthetic process	16	4	TRIREDRAFT_105832,TRIREDRAFT_75506,TRIREDRAFT_79545,TRIREDRAFT_80872,	25.0	5.37	6.91	0.00535760808873	0.144836391473	1.0
GO:0009117	nucleotide metabolic process	113	12	TRIREDRAFT_105832,TRIREDRAFT_111591,TRIREDRAFT_120568,TRIREDRAFT_2091,TRIREDRAFT_47221,TRIREDRAFT_55928,TRIREDRAFT_68606,TRIREDRAFT_75506,TRIREDRAFT_75529,TRIREDRAFT_77656,TRIREDRAFT_79545,TRIREDRAFT_80872,	10.6	2.28	2.49	0.00602228872509	0.144836391473	1.0
GO:0006753	nucleoside phosphate metabolic process	113	12	TRIREDRAFT_105832,TRIREDRAFT_111591,TRIREDRAFT_120568,TRIREDRAFT_2091,TRIREDRAFT_47221,TRIREDRAFT_55928,TRIREDRAFT_68606,TRIREDRAFT_75506,TRIREDRAFT_75529,TRIREDRAFT_77656,TRIREDRAFT_79545,TRIREDRAFT_80872,	10.6	2.28	2.49	0.00602228872509	0.144836391473	1.0
GO:0009156	ribonucleoside monophosphate biosynthetic process	26	5	TRIREDRAFT_105832,TRIREDRAFT_55928,TRIREDRAFT_75506,TRIREDRAFT_79545,TRIREDRAFT_80872,	19.2	4.13	4.95	0.00618930544311	0.144836391473	1.0
GO:0009147	pyrimidine nucleoside triphosphate metabolic process	3	2	TRIREDRAFT_47221,TRIREDRAFT_75529,	66.7	14.33	41.26	0.00627296318935	0.144836391473	1.0
GO:0005978	glycogen biosynthetic process	3	2	TRIREDRAFT_123368,TRIREDRAFT_57128,	66.7	14.33	41.26	0.00627296318935	0.144836391473	1.0
GO:0006112	energy reserve metabolic process	3	2	TRIREDRAFT_123368,TRIREDRAFT_57128,	66.7	14.33	41.26	0.00627296318935	0.144836391473	1.0
GO:0005977	glycogen metabolic process	3	2	TRIREDRAFT_123368,TRIREDRAFT_57128,	66.7	14.33	41.26	0.00627296318935	0.144836391473	1.0
GO:0005975	carbohydrate metabolic process	251	21	TRIREDRAFT_107850,TRIREDRAFT_111138,TRIREDRAFT_111245,TRIREDRAFT_120198,TRIREDRAFT_120568,TRIREDRAFT_123368,TRIREDRAFT_2091,TRIREDRAFT_21836,TRIREDRAFT_4009,TRIREDRAFT_50215,TRIREDRAFT_57128,TRIREDRAFT_5836,TRIREDRAFT_68606,TRIREDRAFT_69245,TRIREDRAFT_70373,TRIREDRAFT_74122,TRIREDRAFT_76852,TRIREDRAFT_77656,TRIREDRAFT_79921,TRIREDRAFT_79960,TRIREDRAFT_82235,	8.4	1.8	1.94	0.00627701857108	0.144836391473	1.0
GO:0006189	'de novo' IMP biosynthetic process	9	3	TRIREDRAFT_105832,TRIREDRAFT_75506,TRIREDRAFT_80872,	33.3	7.17	10.34	0.00679223157384	0.151127152518	1.0
GO:0009126	purine nucleoside monophosphate metabolic process	18	4	TRIREDRAFT_105832,TRIREDRAFT_75506,TRIREDRAFT_79545,TRIREDRAFT_80872,	22.2	4.78	5.92	0.00837030766452	0.152567702067	1.0
GO:0009081	branched-chain amino acid metabolic process	18	4	TRIREDRAFT_122233,TRIREDRAFT_122868,TRIREDRAFT_21873,TRIREDRAFT_4981,	22.2	4.78	5.92	0.00837030766452	0.152567702067	1.0
GO:0009308	amine metabolic process	18	4	TRIREDRAFT_111591,TRIREDRAFT_120646,TRIREDRAFT_121156,TRIREDRAFT_77309,	22.2	4.78	5.92	0.00837030766452	0.152567702067	1.0
GO:0009179	purine ribonucleoside diphosphate metabolic process	18	4	TRIREDRAFT_120568,TRIREDRAFT_2091,TRIREDRAFT_68606,TRIREDRAFT_77656,	22.2	4.78	5.92	0.00837030766452	0.152567702067	1.0
GO:0009135	purine nucleoside diphosphate metabolic process	18	4	TRIREDRAFT_120568,TRIREDRAFT_2091,TRIREDRAFT_68606,TRIREDRAFT_77656,	22.2	4.78	5.92	0.00837030766452	0.152567702067	1.0
GO:0046031	ADP metabolic process	18	4	TRIREDRAFT_120568,TRIREDRAFT_2091,TRIREDRAFT_68606,TRIREDRAFT_77656,	22.2	4.78	5.92	0.00837030766452	0.152567702067	1.0
GO:0009161	ribonucleoside monophosphate metabolic process	28	5	TRIREDRAFT_105832,TRIREDRAFT_55928,TRIREDRAFT_75506,TRIREDRAFT_79545,TRIREDRAFT_80872,	17.9	3.84	4.51	0.00857121921724	0.152567702067	1.0
GO:0009185	ribonucleoside diphosphate metabolic process	19	4	TRIREDRAFT_120568,TRIREDRAFT_2091,TRIREDRAFT_68606,TRIREDRAFT_77656,	21.1	4.53	5.53	0.0102212677564	0.173504318646	1.0
GO:0034470	ncRNA processing	151	14	TRIREDRAFT_120570,TRIREDRAFT_21453,TRIREDRAFT_2591,TRIREDRAFT_3671,TRIREDRAFT_4294,TRIREDRAFT_47795,TRIREDRAFT_48301,TRIREDRAFT_54535,TRIREDRAFT_57632,TRIREDRAFT_60300,TRIREDRAFT_66436,TRIREDRAFT_68184,TRIREDRAFT_74158,TRIREDRAFT_81599,	9.3	1.99	2.15	0.0103044298393	0.173504318646	1.0
GO:0006595	polyamine metabolic process	4	2	TRIREDRAFT_120646,TRIREDRAFT_77309,	50.0	10.75	20.63	0.0121607738602	0.180366535849	1.0
GO:0006596	polyamine biosynthetic process	4	2	TRIREDRAFT_120646,TRIREDRAFT_77309,	50.0	10.75	20.63	0.0121607738602	0.180366535849	1.0
GO:0072528	pyrimidine-containing compound biosynthetic process	20	4	TRIREDRAFT_47221,TRIREDRAFT_55928,TRIREDRAFT_68608,TRIREDRAFT_75529,	20.0	4.3	5.18	0.0123180876266	0.180366535849	1.0
GO:0055086	nucleobase-containing small molecule metabolic process	170	15	TRIREDRAFT_105832,TRIREDRAFT_111591,TRIREDRAFT_120568,TRIREDRAFT_2091,TRIREDRAFT_47221,TRIREDRAFT_50583,TRIREDRAFT_55928,TRIREDRAFT_68606,TRIREDRAFT_70377,TRIREDRAFT_75506,TRIREDRAFT_75529,TRIREDRAFT_77309,TRIREDRAFT_77656,TRIREDRAFT_79545,TRIREDRAFT_80872,	8.8	1.9	2.03	0.0124369552027	0.180366535849	1.0
GO:0046040	IMP metabolic process	11	3	TRIREDRAFT_105832,TRIREDRAFT_75506,TRIREDRAFT_80872,	27.3	5.86	7.75	0.0124490546413	0.180366535849	1.0
GO:0006188	IMP biosynthetic process	11	3	TRIREDRAFT_105832,TRIREDRAFT_75506,TRIREDRAFT_80872,	27.3	5.86	7.75	0.0124490546413	0.180366535849	1.0
GO:0006090	pyruvate metabolic process	21	4	TRIREDRAFT_120568,TRIREDRAFT_2091,TRIREDRAFT_68606,TRIREDRAFT_77656,	19.0	4.09	4.87	0.0146713448379	0.207732905319	1.0
GO:0072522	purine-containing compound biosynthetic process	45	6	TRIREDRAFT_105832,TRIREDRAFT_47221,TRIREDRAFT_75506,TRIREDRAFT_77309,TRIREDRAFT_79545,TRIREDRAFT_80872,	13.3	2.87	3.2	0.0170129459836	0.234171788343	1.0
GO:0009167	purine ribonucleoside monophosphate metabolic process	22	4	TRIREDRAFT_105832,TRIREDRAFT_75506,TRIREDRAFT_79545,TRIREDRAFT_80872,	18.2	3.91	4.6	0.0172903728151	0.234171788343	1.0
GO:0033692	cellular polysaccharide biosynthetic process	5	2	TRIREDRAFT_123368,TRIREDRAFT_57128,	40.0	8.6	13.75	0.0196481701706	0.246552243447	1.0
GO:0009250	glucan biosynthetic process	5	2	TRIREDRAFT_123368,TRIREDRAFT_57128,	40.0	8.6	13.75	0.0196481701706	0.246552243447	1.0
GO:0006221	pyrimidine nucleotide biosynthetic process	13	3	TRIREDRAFT_47221,TRIREDRAFT_55928,TRIREDRAFT_75529,	23.1	4.96	6.2	0.0201412837683	0.246552243447	1.0
GO:0006220	pyrimidine nucleotide metabolic process	13	3	TRIREDRAFT_47221,TRIREDRAFT_55928,TRIREDRAFT_75529,	23.1	4.96	6.2	0.0201412837683	0.246552243447	1.0
GO:0072527	pyrimidine-containing compound metabolic process	23	4	TRIREDRAFT_47221,TRIREDRAFT_55928,TRIREDRAFT_68608,TRIREDRAFT_75529,	17.4	3.74	4.36	0.0201832494635	0.246552243447	1.0
GO:0009165	nucleotide biosynthetic process	74	8	TRIREDRAFT_105832,TRIREDRAFT_111591,TRIREDRAFT_47221,TRIREDRAFT_55928,TRIREDRAFT_75506,TRIREDRAFT_75529,TRIREDRAFT_79545,TRIREDRAFT_80872,	10.8	2.32	2.52	0.0209015884153	0.25041710736	1.0
GO:1901293	nucleoside phosphate biosynthetic process	75	8	TRIREDRAFT_105832,TRIREDRAFT_111591,TRIREDRAFT_47221,TRIREDRAFT_55928,TRIREDRAFT_75506,TRIREDRAFT_75529,TRIREDRAFT_79545,TRIREDRAFT_80872,	10.7	2.29	2.49	0.0224875976742	0.264335346246	1.0
GO:0019752	carboxylic acid metabolic process	268	20	TRIREDRAFT_110414,TRIREDRAFT_111591,TRIREDRAFT_119603,TRIREDRAFT_120568,TRIREDRAFT_121298,TRIREDRAFT_121449,TRIREDRAFT_121989,TRIREDRAFT_122233,TRIREDRAFT_122868,TRIREDRAFT_2091,TRIREDRAFT_21873,TRIREDRAFT_4009,TRIREDRAFT_4654,TRIREDRAFT_4981,TRIREDRAFT_55928,TRIREDRAFT_66541,TRIREDRAFT_68606,TRIREDRAFT_73937,TRIREDRAFT_77656,TRIREDRAFT_82619,	7.5	1.6	1.7	0.0241137737818	0.270873477879	1.0
GO:0009260	ribonucleotide biosynthetic process	49	6	TRIREDRAFT_105832,TRIREDRAFT_47221,TRIREDRAFT_55928,TRIREDRAFT_75506,TRIREDRAFT_79545,TRIREDRAFT_80872,	12.2	2.63	2.9	0.02504181551	0.270873477879	1.0
GO:0043436	oxoacid metabolic process	271	20	TRIREDRAFT_110414,TRIREDRAFT_111591,TRIREDRAFT_119603,TRIREDRAFT_120568,TRIREDRAFT_121298,TRIREDRAFT_121449,TRIREDRAFT_121989,TRIREDRAFT_122233,TRIREDRAFT_122868,TRIREDRAFT_2091,TRIREDRAFT_21873,TRIREDRAFT_4009,TRIREDRAFT_4654,TRIREDRAFT_4981,TRIREDRAFT_55928,TRIREDRAFT_66541,TRIREDRAFT_68606,TRIREDRAFT_73937,TRIREDRAFT_77656,TRIREDRAFT_82619,	7.4	1.59	1.68	0.0267819232626	0.270873477879	1.0
GO:0046390	ribose phosphate biosynthetic process	50	6	TRIREDRAFT_105832,TRIREDRAFT_47221,TRIREDRAFT_55928,TRIREDRAFT_75506,TRIREDRAFT_79545,TRIREDRAFT_80872,	12.0	2.58	2.83	0.0273853227776	0.270873477879	1.0
GO:0006790	sulfur compound metabolic process	108	10	TRIREDRAFT_104390,TRIREDRAFT_110853,TRIREDRAFT_119603,TRIREDRAFT_122868,TRIREDRAFT_123902,TRIREDRAFT_56819,TRIREDRAFT_65410,TRIREDRAFT_68608,TRIREDRAFT_77309,TRIREDRAFT_81979,	9.3	1.99	2.13	0.0281352360018	0.270873477879	1.0
GO:0006082	organic acid metabolic process	274	20	TRIREDRAFT_110414,TRIREDRAFT_111591,TRIREDRAFT_119603,TRIREDRAFT_120568,TRIREDRAFT_121298,TRIREDRAFT_121449,TRIREDRAFT_121989,TRIREDRAFT_122233,TRIREDRAFT_122868,TRIREDRAFT_2091,TRIREDRAFT_21873,TRIREDRAFT_4009,TRIREDRAFT_4654,TRIREDRAFT_4981,TRIREDRAFT_55928,TRIREDRAFT_66541,TRIREDRAFT_68606,TRIREDRAFT_73937,TRIREDRAFT_77656,TRIREDRAFT_82619,	7.3	1.57	1.66	0.0296690888906	0.270873477879	1.0
GO:0006576	cellular biogenic amine metabolic process	15	3	TRIREDRAFT_111591,TRIREDRAFT_120646,TRIREDRAFT_77309,	20.0	4.3	5.17	0.0299194168417	0.270873477879	1.0
GO:0009112	nucleobase metabolic process	15	3	TRIREDRAFT_50583,TRIREDRAFT_55928,TRIREDRAFT_80872,	20.0	4.3	5.17	0.0299194168417	0.270873477879	1.0
GO:0044106	cellular amine metabolic process	15	3	TRIREDRAFT_111591,TRIREDRAFT_120646,TRIREDRAFT_77309,	20.0	4.3	5.17	0.0299194168417	0.270873477879	1.0
GO:0044281	small molecule metabolic process	490	32	TRIREDRAFT_105832,TRIREDRAFT_110414,TRIREDRAFT_111591,TRIREDRAFT_119603,TRIREDRAFT_120568,TRIREDRAFT_121298,TRIREDRAFT_121449,TRIREDRAFT_121533,TRIREDRAFT_121989,TRIREDRAFT_122233,TRIREDRAFT_122868,TRIREDRAFT_2091,TRIREDRAFT_21873,TRIREDRAFT_4009,TRIREDRAFT_4654,TRIREDRAFT_47221,TRIREDRAFT_4981,TRIREDRAFT_50583,TRIREDRAFT_55928,TRIREDRAFT_66541,TRIREDRAFT_68606,TRIREDRAFT_68608,TRIREDRAFT_70377,T…	6.5	1.4	1.48	0.0303630583043	0.270873477879	1.0
GO:0006749	glutathione metabolic process	39	5	TRIREDRAFT_104390,TRIREDRAFT_110853,TRIREDRAFT_123902,TRIREDRAFT_56819,TRIREDRAFT_81979,	12.8	2.76	3.05	0.0331919592837	0.270873477879	1.0
GO:0044272	sulfur compound biosynthetic process	39	5	TRIREDRAFT_119603,TRIREDRAFT_122868,TRIREDRAFT_65410,TRIREDRAFT_68608,TRIREDRAFT_77309,	12.8	2.76	3.05	0.0331919592837	0.270873477879	1.0
GO:0008652	cellular amino acid biosynthetic process	81	8	TRIREDRAFT_119603,TRIREDRAFT_121449,TRIREDRAFT_122233,TRIREDRAFT_122868,TRIREDRAFT_21873,TRIREDRAFT_4654,TRIREDRAFT_4981,TRIREDRAFT_82619,	9.9	2.12	2.28	0.033815483155	0.270873477879	1.0
GO:0009152	purine ribonucleotide biosynthetic process	40	5	TRIREDRAFT_105832,TRIREDRAFT_47221,TRIREDRAFT_75506,TRIREDRAFT_79545,TRIREDRAFT_80872,	12.5	2.69	2.96	0.0365440551228	0.270873477879	1.0
GO:0000105	histidine biosynthetic process	7	2	TRIREDRAFT_121449,TRIREDRAFT_4654,	28.6	6.14	8.25	0.0387907458191	0.270873477879	1.0
GO:0006448	regulation of translational elongation	7	2	TRIREDRAFT_71559,TRIREDRAFT_74943,	28.6	6.14	8.25	0.0387907458191	0.270873477879	1.0
GO:0000271	polysaccharide biosynthetic process	7	2	TRIREDRAFT_123368,TRIREDRAFT_57128,	28.6	6.14	8.25	0.0387907458191	0.270873477879	1.0
GO:0006547	histidine metabolic process	7	2	TRIREDRAFT_121449,TRIREDRAFT_4654,	28.6	6.14	8.25	0.0387907458191	0.270873477879	1.0
GO:0006164	purine nucleotide biosynthetic process	41	5	TRIREDRAFT_105832,TRIREDRAFT_47221,TRIREDRAFT_75506,TRIREDRAFT_79545,TRIREDRAFT_80872,	12.2	2.62	2.88	0.0400971492788	0.270873477879	1.0
GO:0000462	maturation of SSU-rRNA from tricistronic rRNA transcript (SSU-rRNA, 5.8S rRNA, LSU-rRNA)	17	3	TRIREDRAFT_2591,TRIREDRAFT_4294,TRIREDRAFT_47795,	17.6	3.79	4.43	0.0417662654778	0.270873477879	1.0
GO:0006091	generation of precursor metabolites and energy	71	7	TRIREDRAFT_120568,TRIREDRAFT_123368,TRIREDRAFT_2091,TRIREDRAFT_4009,TRIREDRAFT_57128,TRIREDRAFT_68606,TRIREDRAFT_77656,	9.9	2.12	2.27	0.0459847045925	0.270873477879	1.0
GO:0019626	short-chain fatty acid catabolic process	1	1	TRIREDRAFT_66541,	100.0	21.5	inf	0.0465224111285	0.270873477879	1.0
GO:0005980	glycogen catabolic process	1	1	TRIREDRAFT_57128,	100.0	21.5	inf	0.0465224111285	0.270873477879	1.0
GO:0002182	cytoplasmic translational elongation	1	1	TRIREDRAFT_123202,	100.0	21.5	inf	0.0465224111285	0.270873477879	1.0
GO:0019543	propionate catabolic process	1	1	TRIREDRAFT_66541,	100.0	21.5	inf	0.0465224111285	0.270873477879	1.0
GO:0008215	spermine metabolic process	1	1	TRIREDRAFT_77309,	100.0	21.5	inf	0.0465224111285	0.270873477879	1.0
GO:0046081	dUTP catabolic process	1	1	TRIREDRAFT_75529,	100.0	21.5	inf	0.0465224111285	0.270873477879	1.0
GO:0046078	dUMP metabolic process	1	1	TRIREDRAFT_75529,	100.0	21.5	inf	0.0465224111285	0.270873477879	1.0
GO:0046386	deoxyribose phosphate catabolic process	1	1	TRIREDRAFT_75529,	100.0	21.5	inf	0.0465224111285	0.270873477879	1.0
GO:0046499	S-adenosylmethioninamine metabolic process	1	1	TRIREDRAFT_77309,	100.0	21.5	inf	0.0465224111285	0.270873477879	1.0
GO:0016104	triterpenoid biosynthetic process	1	1	TRIREDRAFT_59846,	100.0	21.5	inf	0.0465224111285	0.270873477879	1.0
GO:0045984	negative regulation of pyrimidine nucleobase metabolic process	1	1	TRIREDRAFT_55928,	100.0	21.5	inf	0.0465224111285	0.270873477879	1.0
GO:0006597	spermine biosynthetic process	1	1	TRIREDRAFT_77309,	100.0	21.5	inf	0.0465224111285	0.270873477879	1.0
GO:0006244	pyrimidine nucleotide catabolic process	1	1	TRIREDRAFT_75529,	100.0	21.5	inf	0.0465224111285	0.270873477879	1.0
GO:0006722	triterpenoid metabolic process	1	1	TRIREDRAFT_59846,	100.0	21.5	inf	0.0465224111285	0.270873477879	1.0
GO:0006557	S-adenosylmethioninamine biosynthetic process	1	1	TRIREDRAFT_77309,	100.0	21.5	inf	0.0465224111285	0.270873477879	1.0
GO:0006228	UTP biosynthetic process	1	1	TRIREDRAFT_47221,	100.0	21.5	inf	0.0465224111285	0.270873477879	1.0
GO:0006226	dUMP biosynthetic process	1	1	TRIREDRAFT_75529,	100.0	21.5	inf	0.0465224111285	0.270873477879	1.0
GO:0006183	GTP biosynthetic process	1	1	TRIREDRAFT_47221,	100.0	21.5	inf	0.0465224111285	0.270873477879	1.0
GO:0006142	regulation of pyrimidine nucleobase metabolic process	1	1	TRIREDRAFT_55928,	100.0	21.5	inf	0.0465224111285	0.270873477879	1.0
GO:0009213	pyrimidine deoxyribonucleoside triphosphate catabolic process	1	1	TRIREDRAFT_75529,	100.0	21.5	inf	0.0465224111285	0.270873477879	1.0
GO:0009264	deoxyribonucleotide catabolic process	1	1	TRIREDRAFT_75529,	100.0	21.5	inf	0.0465224111285	0.270873477879	1.0
GO:0009211	pyrimidine deoxyribonucleoside triphosphate metabolic process	1	1	TRIREDRAFT_75529,	100.0	21.5	inf	0.0465224111285	0.270873477879	1.0
GO:0019629	propionate catabolic process, 2-methylcitrate cycle	1	1	TRIREDRAFT_66541,	100.0	21.5	inf	0.0465224111285	0.270873477879	1.0
GO:0042183	formate catabolic process	1	1	TRIREDRAFT_121298,	100.0	21.5	inf	0.0465224111285	0.270873477879	1.0
GO:0046051	UTP metabolic process	1	1	TRIREDRAFT_47221,	100.0	21.5	inf	0.0465224111285	0.270873477879	1.0
GO:0046080	dUTP metabolic process	1	1	TRIREDRAFT_75529,	100.0	21.5	inf	0.0465224111285	0.270873477879	1.0
GO:0046835	carbohydrate phosphorylation	1	1	TRIREDRAFT_74122,	100.0	21.5	inf	0.0465224111285	0.270873477879	1.0
GO:0120009	intermembrane lipid transfer	1	1	TRIREDRAFT_22484,	100.0	21.5	inf	0.0465224111285	0.270873477879	1.0
GO:0008295	spermidine biosynthetic process	1	1	TRIREDRAFT_77309,	100.0	21.5	inf	0.0465224111285	0.270873477879	1.0
GO:0009149	pyrimidine nucleoside triphosphate catabolic process	1	1	TRIREDRAFT_75529,	100.0	21.5	inf	0.0465224111285	0.270873477879	1.0
GO:0009223	pyrimidine deoxyribonucleotide catabolic process	1	1	TRIREDRAFT_75529,	100.0	21.5	inf	0.0465224111285	0.270873477879	1.0
GO:0015942	formate metabolic process	1	1	TRIREDRAFT_121298,	100.0	21.5	inf	0.0465224111285	0.270873477879	1.0
GO:0008216	spermidine metabolic process	1	1	TRIREDRAFT_77309,	100.0	21.5	inf	0.0465224111285	0.270873477879	1.0
