# Supplementary material for: Effect of the res2 transcription factor gene deletion on protein secretion and stress response in the hyperproducer strain Trichoderma reesei Rut-C30
Source: BMC Microbiol. 2023 Nov 30;23:374. doi: 10.1186/s12866-023-03125-z (PMC10687790; doi:10.1186/s12866-023-03125-z)
Supplement: Supplementary file 6 — Additional file 6. Clusters of differentially expressed genes in the delta res2 mutant in four different comparisons. [file 12866_2023_3125_MOESM6_ESM.xlsx]

## Sheet: Legend
Additional file 6 : Clusters of differentially expressed genes in the delta res2 mutant in four different comparisons :
Glucose DTT vs glucose control
Lactose DTT vs lactose control
Lactose vs glucose
Lactose DTT vs glucose DTT

## Sheet: Cluster 1
Id	ID_fungidb	ID-RutC30	log2foldchange Dres2glucoseDTT vs Dres2glucose	log2foldchange Dres2lactoseDTT vs Dres2lactose	log2foldchange Dres2lactose vs Dres2glucose	log2foldchange Dres2lactoseDTT vs Dres2glucoseDTT
TrB0067C	TRIREDRAFT_69956	91635	-0.34	-3.1512675	5.358207	2.547159
TrC0013C	TRIREDRAFT_70956	93326	-1.27	-5.833146	4.0029488	-0.5578107
TrC0624C	TRIREDRAFT_55999	71638	-3.53	-3.0819275	2.7736964	3.2197256
TrC1508W	TRIREDRAFT_76682	75459	3.32	-2.9350624	9.526746	3.27224
TrD0244C	TRIREDRAFT_80086	142164	0.54	-3.6761956	7.5606728	3.3444738
TrF0082C	TRIREDRAFT_109255	85167	-1.68	-4.5268764	4.1095667	1.2652763
TrG1181C	TRIREDRAFT_104072	33630	-2.34	-3.469208	3.5675101	2.44148
TrA0030W	TRIREDRAFT_106686	76361	-3.48	-5.823843	4.619173	2.2713022
TrA0210C	TRIREDRAFT_121418	136770	-4.96	-6.8746176	5.3457136	3.4331524
TrA0460W	TRIREDRAFT_121298	76405	-4.34	-7.1194873	1.7099489	-1.0729146
TrA0809C	TRIREDRAFT_49081	111943	-2.89	-6.892107	5.4122496	1.4071934
TrA0865C	TRIREDRAFT_110666	38144	-6.81	-3.145259	4.615652	8.284984
TrA0867C	TRIREDRAFT_110665	87576	-4.79	-3.9571652	8.141238	8.973017
TrA1880W	TRIREDRAFT_120961	122518	-5.45	-9.427165	5.717047	1.7397076
TrA1911W	TRIREDRAFT_120953	96918	-3.52	-5.9948416	3.2454906	0.7687815
TrA2098C	TRIREDRAFT_76230	140582	-4.6	-4.9711075	4.497653	4.12848
TrA2129W	TRIREDRAFT_105238	6720	-6.19	-5.4640074	0.9840188	1.710469
TrA2132C	TRIREDRAFT_76210	118070	-6.14	-7.7396007	7.2034516	5.6052456
TrB0015C	TRIREDRAFT_69944	134448	-7.77	-7.3209705	3.7534904	4.2036695
TrB0016W	TRIREDRAFT_69957	91594	-4.56	-8.082272	6.941037	3.4199274
TrB0311C	0	5414	-4.64	-4.9622917	3.0835185	2.7607267
TrB0435C	TRIREDRAFT_122081	5304	-4.41	-6.6832094	6.4160943	4.145993
TrB1703C	TRIREDRAFT_110894	11580	-3.22	-6.447872	4.2256846	0.9995354
TrB1713C	TRIREDRAFT_81148	26328	-4.25	-4.237448	1.7877512	1.8016222
TrB1918C	TRIREDRAFT_123818	124931	-7.3	-8.826817	3.71543	2.186144
TrB1967C	TRIREDRAFT_69276	93498	-6.82	-8.379117	6.8285623	5.268971
TrB1968W	TRIREDRAFT_123940	125575	-8.75	-8.193438	6.547647	7.1074224
TrC0192C	TRIREDRAFT_108340	0	-5.17	-5.9698067	3.9447231	3.1480155
TrC0667W	TRIREDRAFT_120229	23616	-5.75	-9.337841	5.781895	2.1985965
TrC1155W	TRIREDRAFT_106171	140865	-5.77	-5.399673	2.8195808	3.1924794
TrC1551C	TRIREDRAFT_76672	136547	-9.1	-7.735532	4.6018167	5.9617257
TrC1552C	TRIREDRAFT_121127	140746	-5.64	-8.069498	3.1666796	0.74061424
TrC1575C	TRIREDRAFT_46819	97259	-3.04	-6.6218925	3.2896192	-0.2945183
TrD0008W	TRIREDRAFT_123283	102517	-1.69	-7.8338547	6.5027976	0.3571339
TrD0022W	TRIREDRAFT_80659	114133	-6.05	-6.91461	2.3676958	1.4988712
TrD0036W	TRIREDRAFT_50894	138519	-4.75	-5.8942065	3.5100803	2.3614213
TrD0146W	TRIREDRAFT_123232	124438	-6.57	-7.3096356	4.6412306	3.902296
TrD0438C	TRIREDRAFT_80240	101346	-3.8	-7.045199	4.07108	0.8251063
TrD0970W	TRIREDRAFT_2211	131902	-4.33	-4.341512	2.3535337	2.342071
TrD1290C	TRIREDRAFT_108671	82126	-5.93	-7.9167495	2.9666233	0.98024046
TrD1348C	TRIREDRAFT_112392	134945	-2.81	-6.2648587	8.099905	4.641816
TrD1412C	TRIREDRAFT_112140	91667	-7.08	-6.6829805	4.842375	5.244048
TrD1439W	TRIREDRAFT_52476	125254	-8.82	-7.663822	0.5844199	1.743897
TrE0001C	0	90258	-3.41	-6.486181	2.7052865	-0.37368035
TrE0003W	TRIREDRAFT_70998	90069	-2.54	-6.4818115	4.2433834	0.29897457
TrE0004C	TRIREDRAFT_70967	133932	-3.81	-5.490695	3.2908866	1.6056979
TrE0005W	TRIREDRAFT_70984	90351	-4.13	-7.0730557	3.547517	0.6055934
TrE0072W	TRIREDRAFT_111915	134325	-7.88	-12.907967	0.94090354	-4.084712
TrE0086W	TRIREDRAFT_111932	39240	-5.41	-5.485559	2.3204095	2.246924
TrE0204W	TRIREDRAFT_80340	124397	-4.62	-5.745684	1.4209495	0.29788655
TrE0434C	TRIREDRAFT_72526	90302	-5.12	-7.0115523	3.033971	1.1423197
TrE0669C	TRIREDRAFT_73632	139631	-3.54	-2.5765018	4.678823	5.6459537
TrE0670C	TRIREDRAFT_73638	121449	-6.7	-6.701695	5.182337	5.179377
TrE0671C	TRIREDRAFT_73643	139633	-2.4	-3.3302681	4.698608	3.767331
TrE1304C	TRIREDRAFT_103041	67663	-4.48	-4.8329515	1.8352239	1.481562
TrF0083C	TRIREDRAFT_49976	25940	-4.46	-5.742221	6.0917087	4.8072844
TrF0228C	TRIREDRAFT_65141	85229	-3.3	-4.935412	3.2660377	1.6334963
TrF0477C	TRIREDRAFT_103049	133383	-7.61	-8.602311	9.957386	8.965407
TrF0479W	TRIREDRAFT_74223	38418	-3.2	-8.015551	8.5603075	3.7400413
TrF1083W	TRIREDRAFT_67738	130265	-5.03	-5.1868043	2.3438241	2.1858222
TrF1098C	TRIREDRAFT_67541	79592	-0.75	-5.2210793	7.0256357	2.5508692
TrF1203C	TRIREDRAFT_5369	80179	-3.74	-7.8112087	5.257321	1.1825341
TrG0019C	TRIREDRAFT_123992	104220	-1.85	-5.22916	5.669667	2.2948174
TrG0022C	TRIREDRAFT_123989	125125	-5.55	-7.658448	6.150268	4.0401278
TrG0023W	TRIREDRAFT_69555	90953	-4.08	-7.6848927	5.0974574	1.4926139
TrG0629W	TRIREDRAFT_120504	96157	-2.15	-4.8618345	4.454526	1.7382474
TrG0787W	TRIREDRAFT_104422	45640	-2.87	-6.245637	4.1949306	0.81920266
TrG0821W	TRIREDRAFT_57101	48593	-4.13	-5.6090674	2.7090013	1.2349234
TrG0832W	TRIREDRAFT_56996	122377	-4.53	-8.149971	7.265633	3.6439357
TrG0880C	TRIREDRAFT_72632	6433	-4.26	-6.6678157	1.8892809	-0.5196386
TrG0885-2W	0	0	-0.36	-3.4122772	8.033942	4.978888
TrG0929W	TRIREDRAFT_104295	53831	-3.51	-3.2693546	4.6211114	4.859858
TrG1176C	TRIREDRAFT_104077	6684	-4.49	-5.5382957	2.1388755	1.0860169
TrG1183C	TRIREDRAFT_56684	127980	-2.85	-6.624777	5.7773333	1.9994256
TrG1184C	TRIREDRAFT_56840	127981	-3.97	-7.454495	6.1961665	2.707665
TrG1195C	TRIREDRAFT_120312	72489	-5.74	-8.024813	6.4148455	4.1325707
TrG1204W	TRIREDRAFT_57179	6699	-4.43	-5.9480796	3.6869395	2.1723506
TrG1206C	TRIREDRAFT_72567	122470	-6.55	-8.256438	6.723659	5.012814

## Sheet: Cluster 2
Id	ID_fungidb	ID-RutC30	log2foldchange Dres2glucoseDTT vs Dres2glucose	log2foldchange Dres2lactoseDTT vs Dres2lactose	log2foldchange Dres2lactose vs Dres2glucose	log2foldchange Dres2lactoseDTT vs Dres2glucoseDTT
TrA0034W	TRIREDRAFT_77309	77220	-1.81	-2.130171	0.4372094	0.12191982
TrA0046W	TRIREDRAFT_60329	76681	-2.19	-1.6122388	0.21664406	0.7960584
TrA0050C	TRIREDRAFT_121482	136712	-2.06	-0.95917016	-0.55818886	0.54689413
TrA0132W	TRIREDRAFT_27719	34533	-1.78	-2.0679834	-0.3369803	-0.6259049
TrA0152C	TRIREDRAFT_121449	122834	-1.49	-2.5277967	-0.16278096	-1.2022296
TrA0175W	TRIREDRAFT_121439	97811	0.13	-1.8772163	-1.0627824	-3.0689492
TrA0239W	0	0	-2.3	-3.3443887	0.8224692	-0.22402917
TrA0437W	TRIREDRAFT_3449	77001	-1.76	-2.6684122	0.1296874	-0.77418447
TrA0449C	TRIREDRAFT_47134	136865	-1.86	-2.0914657	0.15374982	-0.073586725
TrA0495W	TRIREDRAFT_4475	81273	-1.97	-2.7062519	-0.38267472	-1.1146684
TrA0549C	TRIREDRAFT_22633	111615	-2.1	-5.13471	1.5001203	-1.5388196
TrA0612C	TRIREDRAFT_108555	81674	-2.26	-1.9554443	-0.4930891	-0.19069935
TrA0702C	TRIREDRAFT_108477	130860	-0.76	-2.4242942	0.2796033	-1.3843175
TrA0714C	TRIREDRAFT_78961	111819	-1.86	-2.0594885	-0.38830215	-0.5903334
TrA0725W	TRIREDRAFT_108459	141719	-1.67	-2.716848	0.67558324	-0.3715111
TrA0792C	TRIREDRAFT_108405	9430	-2.23	-3.0548887	0.06542718	-0.75793254
TrA0836C	TRIREDRAFT_28409	13268	-2.25	-1.2600363	0.25002947	1.2446034
TrA0873W	TRIREDRAFT_28185	133052	-2.43	-0.12897584	-0.17192972	2.1272311
TrA0909-2W	0	0	-2.33	-2.082334	0.15864918	0.40550458
TrA0927W	TRIREDRAFT_5270	87321	-2.59	-2.0487905	0.10801758	0.64526004
TrA1058C	TRIREDRAFT_120568	123337	-1.84	-3.777339	0.06611624	-1.8755028
TrA1337W	TRIREDRAFT_57756	127151	-1.57	-2.1239915	-0.13825002	-0.6942123
TrA1355W	TRIREDRAFT_75985	95689	-1.86	-2.6441221	0.09132392	-0.6938781
TrA1371W	TRIREDRAFT_46128	42179	-2.08	-0.5071106	-0.50787693	1.0698434
TrA1423C	TRIREDRAFT_120781	122200	-1.65	-2.0995235	-0.58809406	-1.0405622
TrA1499C	TRIREDRAFT_57647	72060	-3.66	-2.5912085	0.6568535	1.7304798
TrA1536W	TRIREDRAFT_57631	96014	-1.16	-2.1543276	0.2677861	-0.7312105
TrA1623W	TRIREDRAFT_21957	24307	-1.9	-2.589137	-0.4650178	-1.1545383
TrA1690C	TRIREDRAFT_121065	97178	-2.08	-0.60218066	-0.04762461	1.4333165
TrA1736W	TRIREDRAFT_76505	136493	-2.28	-3.6953466	0.6166706	-0.7953705
TrA1901C	TRIREDRAFT_76359	96919	-2.88	-3.2691736	0.32727882	-0.05739573
TrA2100W	TRIREDRAFT_105269	128051	-1.69	-2.0241764	-0.023511088	-0.35473067
TrA2108W	0	136351	-2.89	-1.8401297	0.23317577	1.2794378
TrA2117C	TRIREDRAFT_105251	74969	-2.13	-2.517563	0.18097062	-0.2048119
TrA2123C	TRIREDRAFT_76215	122477	-2.29	-0.82171094	-0.5456197	0.92231864
TrA2143C	TRIREDRAFT_105223	74078	-2.55	-2.338521	0.4832018	0.69629014
TrA2148W	TRIREDRAFT_105216	73936	-2.93	-2.862533	0.8584462	0.9300401
TrB0023C	TRIREDRAFT_82141	91527	-2.22	-1.3130103	-0.4772588	0.43267187
TrB0061C	TRIREDRAFT_69972	59591	-2.29	-2.3168018	0.05878662	0.03373935
TrB0068C	TRIREDRAFT_69963	12745	-3.17	-4.4034677	1.0156387	-0.21701035
TrB0102W	TRIREDRAFT_123659	26591	1.01	-1.9392505	-2.1892421	-5.13356
TrB0116W	TRIREDRAFT_68566	133915	-1.94	-3.0664787	0.48388916	-0.6426508
TrB0128C	TRIREDRAFT_123673	103853	-2.28	-2.2081285	-0.009797017	0.06481203
TrB0153C	TRIREDRAFT_23200	38860	-1.12	-2.306905	-0.24994169	-1.4411603
TrB0169C	TRIREDRAFT_68436	12163	-1.46	-2.0757322	0.318802	-0.2956143
TrB0224C	TRIREDRAFT_81553	103729	-0.85	-2.0528448	-0.045246117	-1.2517316
TrB0277C	TRIREDRAFT_62462	95046	-1.34	-2.4800227	0.29295066	-0.8498596
TrB0380C	0	106512	-2.07	-1.7665051	-0.34807637	-0.048687097
TrB0399W	TRIREDRAFT_62447	69224	-2.62	-2.3009744	-0.16708164	0.15540966
TrB0400W	TRIREDRAFT_122089	121828	-1.78	-2.2541888	0.53747153	0.059899606
TrB0413C	TRIREDRAFT_78387	94886	-3.59	-3.2491095	1.2525965	1.5901406
TrB0424C	TRIREDRAFT_107850	32332	-1.77	-2.1456032	0.2061508	-0.16721179
TrB0509C	TRIREDRAFT_122047	23455	-2.07	-1.7595543	-0.6708474	-0.3591323
TrB0511C	TRIREDRAFT_62556	5239	-1.59	-2.4605148	0.13136287	-0.74300086
TrB0525C	TRIREDRAFT_62703	126422	-1.93	-2.3825302	0.012913506	-0.43954703
TrB0536W	TRIREDRAFT_48482	135607	-1.68	-2.6732976	-0.28476194	-1.2748873
TrB0593W	TRIREDRAFT_107680	5172	-2.35	-0.09652062	-0.5710666	1.6789873
TrB0594C	TRIREDRAFT_78233	121751	-1.37	-2.0152392	-0.92486537	-1.5725205
TrB0602W	TRIREDRAFT_107669	69459	-1.96	1.6195049	-1.0679971	2.5092127
TrB0612C	TRIREDRAFT_121989	94665	-2.39	-3.33378	0.5035107	-0.44224727
TrB0613W	TRIREDRAFT_48398	94662	-1.22	-2.3739147	-0.40154052	-1.5572702
TrB0624C	TRIREDRAFT_121977	69546	-0.91	-2.4929535	-0.7458238	-2.331883
TrB0821C	TRIREDRAFT_3717	129606	-2.26	-1.8807827	-0.09110539	0.2853789
TrB0822C	TRIREDRAFT_3718	78553	-2.29	-1.9487056	0.47190946	0.8148004
TrB0866C	TRIREDRAFT_77557	136983	-0.47	-2.5752869	-0.109708615	-2.2173865
TrB0871C	TRIREDRAFT_61114	129563	-1.47	-2.3396196	0.39558333	-0.470368
TrB0981C	TRIREDRAFT_77656	98284	-0.61	-2.2620194	0.18799251	-1.4632264
TrB0993W	TRIREDRAFT_61408	34934	-1.78	-2.1837997	0.4863688	0.07912237
TrB1109W	TRIREDRAFT_107187	34839	-1.92	-2.293288	-0.2771914	-0.6547166
TrB1138C	TRIREDRAFT_124110	116359	-1.66	-2.0541272	-0.760603	-1.1578692
TrB1188W	TRIREDRAFT_81599	115146	-2.44	-1.6053547	-0.2765805	0.55727595
TrB1198C	TRIREDRAFT_81609	103515	-2.01	-1.7778903	-0.17568491	0.057268802
TrB1219W	TRIREDRAFT_111361	89193	-1.66	-2.2112575	0.35608473	-0.19834611
TrB1287W	TRIREDRAFT_123797	142774	-2.76	-4.5460606	1.5000911	-0.28276458
TrB1378C	TRIREDRAFT_109117	56134	-1.47	-2.901241	-0.63575435	-2.0702305
TrB1390W	TRIREDRAFT_64834	36646	-2.15	-2.267699	0.6236028	0.5039171
TrB1442W	TRIREDRAFT_79545	100783	-2.26	-0.82502574	-0.5627802	0.8714201
TrB1452W	TRIREDRAFT_109039	131296	-1.7	-2.7419686	0.0312988	-1.0109004
TrB1485W	0	9756	-1.95	-2.2279205	0.30794758	0.028720953
TrB1604C	TRIREDRAFT_81271	26280	-2.44	-3.5021567	0.64364684	-0.41383368
TrB1620C	TRIREDRAFT_51499	103003	0.72	-1.7829747	-0.18744281	-2.6917589
TrB1711W	TRIREDRAFT_81149	43312	-1.32	-2.6399813	0.3727027	-0.9475092
TrB1741W	TRIREDRAFT_123508	138766	-2.18	-1.7171391	0.0502217	0.5089026
TrB1749C	TRIREDRAFT_71117	93548	-1.73	-2.9332685	0.25662428	-0.945234
TrB1773W	TRIREDRAFT_70488	104923	-1.76	-2.2575479	-0.24811327	-0.74815625
TrB1782C	TRIREDRAFT_124149	104940	-2.09	-1.0951246	-0.56441295	0.42728344
TrB1840C	TRIREDRAFT_69131	103593	-1.75	-2.1320615	-0.5111985	-0.89187306
TrB1893W	TRIREDRAFT_81742	48833	-1.78	-2.3461359	0.57921433	0.013855794
TrB1896C	TRIREDRAFT_5651	89339	-1.09	-2.2612166	0.38951334	-0.7790009
TrB1909W	TRIREDRAFT_68956	103660	-2.06	-2.050797	-0.26373175	-0.2509242
TrB1940C	TRIREDRAFT_69026	38765	-3.36	-2.658609	0.73861134	1.435577
TrB1944C	TRIREDRAFT_27939	12083	-1.92	-2.4706368	0.5124294	-0.037206005
TrB1961W	TRIREDRAFT_68927	103705	-1.97	-2.388849	-0.45448303	-0.8732476
TrC0014C	TRIREDRAFT_70961	135104	-1.42	-2.4191024	0.11942148	-0.8815713
TrC0034W	TRIREDRAFT_52587	116505	-2.04	-1.7304252	-0.26444495	0.044364132
TrC0064C	0	62262	-2.01	-0.9871398	-0.28823748	0.73883116
TrC0087C	TRIREDRAFT_30759	104401	-2.7	-4.6748304	1.473362	-0.50109655
TrC0159C	TRIREDRAFT_41009	60751	-2.71	-2.4588103	0.036545664	0.29039225
TrC0279W	TRIREDRAFT_78757	137197	-2.7	-2.3603506	0.61095774	0.94620574
TrC0334C	TRIREDRAFT_22510	129898	-1.89	-3.066977	0.603378	-0.57840985
TrC0410W	TRIREDRAFT_122233	110457	-1.28	-4.561743	0.64523005	-2.6329095
TrC0430C	TRIREDRAFT_22484	98807	-0.41	-2.1926737	-0.18455468	-1.9666681
TrC0452C	TRIREDRAFT_122198	8367	-2.46	-3.3289735	0.2199874	-0.65298486
TrC0453W	TRIREDRAFT_63152	79047	-1.33	-2.2435102	-0.45914778	-1.372402
TrC0475W	TRIREDRAFT_48747	98729	-1.48	-2.2924662	0.38527206	-0.4258851
TrC0568W	TRIREDRAFT_120288	32504	-1.67	-2.4179792	-0.051130608	-0.7945266
TrC0612C	TRIREDRAFT_55205	71836	-1.17	-2.1641102	-0.3856881	-1.377333
TrC0660W	TRIREDRAFT_120231	71348	-2.72	-2.18504	-0.047841914	0.4827195
TrC0708C	TRIREDRAFT_55511	71402	-0.73	-2.4672074	0.094744675	-1.6397328
TrC0733C	TRIREDRAFT_103825	5643	-2.08	-2.0484207	-0.26505232	-0.23801452
TrC0736C	TRIREDRAFT_103822	70483	-2.38	-1.9147074	4.10194E-4	0.468965
TrC0834C	TRIREDRAFT_120150	23679	-1.88	-2.654437	-0.040919885	-0.8189053
TrC0962W	TRIREDRAFT_38441	70331	-2.97	-2.6727126	0.16398294	0.4660264
TrC1103W	TRIREDRAFT_120008	115811	-2.39	-1.1865889	0.16898249	1.3730898
TrC1112W	TRIREDRAFT_55912	39819	-1.86	-2.303839	0.13223806	-0.3159949
TrC1118W	TRIREDRAFT_74568	125474	-1.47	-2.0084803	-0.44930902	-0.98384166
TrC1144C	TRIREDRAFT_34386	24440	-2.19	-2.6230714	-0.15951578	-0.5933729
TrC1154C	TRIREDRAFT_47077	140866	-1.9	-2.095674	0.38801137	0.18837412
TrC1264W	TRIREDRAFT_121232	122732	-2.24	-2.464747	0.42250887	0.19360615
TrC1384W	TRIREDRAFT_105970	128643	-3.09	-3.7472515	1.2932374	0.63951975
TrC1386C	0	7291	-1.09	-2.0043647	0.2858402	-0.62789005
TrC1390C	TRIREDRAFT_76763	136598	-2.98	-4.2996244	1.1017752	-0.21719594
TrC1392W	TRIREDRAFT_3327	128637	-2.54	-2.2502935	0.41389185	0.7000172
TrC1418C	TRIREDRAFT_121166	108988	-1.3	-2.904762	-0.58342916	-2.1856768
TrC1443W	TRIREDRAFT_105917	75762	-2.28	-2.4137752	0.12893735	-0.003811789
TrC1457W	TRIREDRAFT_105904	7231	-1.94	-2.0684044	-0.5018787	-0.6320095
TrC1462C	TRIREDRAFT_121146	97313	-1.4	-2.038197	0.34874606	-0.28460672
TrC1463W	TRIREDRAFT_76696	97308	-3.97	-3.5335572	1.2726297	1.7064706
TrC1468W	TRIREDRAFT_21982	24323	-3.41	-2.4245985	0.6421106	1.6311785
TrC1474W	TRIREDRAFT_76690	97301	-2.03	-0.8927728	-0.058968313	1.0812998
TrC1519W	TRIREDRAFT_105847	7181	-2.17	-1.6674383	-0.47469684	0.029505916
TrC1522W	TRIREDRAFT_105844	75215	-0.27	-2.5938702	-0.842845	-3.1688564
TrC1536-2W	0	0	-2.16	-1.9986503	-0.27339655	-0.1102603
TrC1578W	TRIREDRAFT_76659	136540	-2.3	-2.636911	0.52586997	0.19070335
TrD0030C	TRIREDRAFT_66766	86818	-2.89	-3.9942005	1.267644	0.16069137
TrD0040C	TRIREDRAFT_5119	86804	-2.88	-2.2121127	0.19311844	0.8594044
TrD0041W	TRIREDRAFT_80639	26112	-2.47	-2.208153	0.6709579	0.9364297
TrD0057C	TRIREDRAFT_66541	132696	-1.11	-2.4090376	-0.33109373	-1.6311479
TrD0127C	TRIREDRAFT_110220	86339	-3.04	-3.3421595	0.86365575	0.5646014
TrD0182C	TRIREDRAFT_110167	86703	-2.19	-1.5873761	-0.44823974	0.15822712
TrD0191C	TRIREDRAFT_123205	102329	-2.5	-3.6258285	1.012993	-0.115967885
TrD0225W	TRIREDRAFT_66844	86379	-0.5	-2.0139186	-0.17261937	-1.6881891
TrD0239C	TRIREDRAFT_66087	84511	-1.92	-2.1965823	0.14846264	-0.12542184
TrD0311W	TRIREDRAFT_122998	25763	-2.95	-2.2861218	0.6408054	1.3095231
TrD0400W	TRIREDRAFT_66092	84358	-0.22	-1.9971303	-0.5173539	-2.2919767
TrD0414W	TRIREDRAFT_123039	25723	-2.86	-2.2236495	0.40687868	1.0414512
TrD0451C	TRIREDRAFT_65965	101335	-2.1	-1.8391825	-0.3290029	-0.068589
TrD0455W	TRIREDRAFT_123056	119802	-1.46	-2.0805047	-0.41825286	-1.0364425
TrD0456W	TRIREDRAFT_65735	101325	-2.23	-1.7003105	0.29699683	0.830201
TrD0726C	TRIREDRAFT_2091	84691	-1.32	-2.156205	-0.4442678	-1.2843266
TrD0735W	TRIREDRAFT_103215	84595	-1.9	-3.5293076	0.037595633	-1.5898261
TrD0761C	TRIREDRAFT_103236	84718	-1.48	-2.3111916	-0.01439977	-0.8497059
TrD0940C	TRIREDRAFT_44624	142173	-1.91	-2.2583394	-0.48922205	-0.83304495
TrD0958C	TRIREDRAFT_53859	131913	-2.53	-3.3658402	0.15369509	-0.6830973
TrD1013C	0	0	-2.49	-0.8307023	0.05931673	1.7144109
TrD1030C	TRIREDRAFT_105771	12943	-2.55	-2.7628496	0.44051862	0.23259026
TrD1141C	TRIREDRAFT_122576	100441	-1.71	-2.7797945	0.26067632	-0.80638105
TrD1177W	TRIREDRAFT_64358	9570	-2.0	-2.2740939	0.24249977	-0.034609046
TrD1183W	TRIREDRAFT_22678	25418	-1.6	-2.1580904	-0.2561678	-0.813513
TrD1190W	TRIREDRAFT_4526	131090	-1.33	-2.4780557	0.04339164	-1.1077131
TrD1218W	TRIREDRAFT_122533	25432	-1.33	-2.4799778	0.24128892	-0.905783
TrD1227C	0	9612	-2.04	-1.5015665	-0.6480461	-0.11357311
TrD1349C	TRIREDRAFT_112390	92850	-1.6	-2.4826112	0.5268315	-0.35423076
TrD1424C	TRIREDRAFT_112126	12764	-1.31	-2.5468946	-0.15903127	-1.3950611
TrE0068C	TRIREDRAFT_52334	139236	-0.16	-1.7164767	-0.51907194	-2.076213
TrE0163C	TRIREDRAFT_4981	86103	-0.66	-3.6328275	-0.087722726	-3.0631652
TrE0213C	TRIREDRAFT_50583	113860	-1.29	-2.3454466	-0.19333939	-1.2466122
TrE0301C	TRIREDRAFT_123134	25994	-1.5	-2.4833288	0.48207706	-0.4967793
TrE0318W	TRIREDRAFT_5026	37557	-3.54	-4.347276	1.365282	0.5574928
TrE0323W	TRIREDRAFT_66436	86008	-2.53	-1.5523306	-0.3055789	0.6721943
TrE0401W	TRIREDRAFT_69303	12248	-2.86	-1.5668113	-0.1626662	1.126209
TrE0473W	TRIREDRAFT_81865	134025	-1.2	-2.6548097	0.2392284	-1.2116342
TrE0483C	TRIREDRAFT_123888	139100	-2.24	-2.9574347	0.74270046	0.029605716
TrE0509C	TRIREDRAFT_111591	39021	-2.38	-2.6791244	0.03259274	-0.26755086
TrE0525C	TRIREDRAFT_102382	0	-1.22	-2.148243	0.14240591	-0.78381544
TrE0615C	TRIREDRAFT_21135	105408	-1.51	-2.1928859	-0.36625293	-1.0508598
TrE0638W	TRIREDRAFT_53238	69999	-2.15	-3.9154289	1.1196371	-0.64819485
TrE0699W	TRIREDRAFT_53728	69022	-1.11	-2.360491	-0.42044508	-1.6753306
TrE0713W	TRIREDRAFT_53302	4620	-1.74	-2.0096848	-0.11492515	-0.3844456
TrE0953W	TRIREDRAFT_102743	69643	-1.76	-2.8557472	0.022851247	-1.0720468
TrE0963W	TRIREDRAFT_73934	31869	-0.66	-2.0946043	-0.0730407	-1.5112804
TrE0964C	TRIREDRAFT_73937	139754	-1.47	-2.6593392	-0.044897005	-1.2309961
TrE1075C	TRIREDRAFT_74057	139797	-0.53	-2.1211927	0.2096921	-1.3809242
TrE1158W	TRIREDRAFT_74122	68432	-1.26	-2.105488	-0.4047839	-1.2462698
TrE1207C	TRIREDRAFT_54850	61138	-2.58	-2.1571953	0.28195336	0.7035003
TrE1237C	TRIREDRAFT_102985	121672	-1.67	-2.0389788	-0.54350156	-0.90833104
TrE1268W	TRIREDRAFT_74198	94562	-3.28	-4.45377	0.94253486	-0.23585516
TrF0173W	TRIREDRAFT_109328	132231	-2.51	-1.0658746	-0.38429075	1.0617065
TrF0188W	TRIREDRAFT_65214	10647	-2.01	-2.5276418	0.24843957	-0.26540577
TrF0318C	TRIREDRAFT_44389	103401	-1.32	-2.382774	0.23321041	-0.8317984
TrF0461W	TRIREDRAFT_103063	42889	-3.39	-3.3848205	0.6925642	0.6947902
TrF0487C	TRIREDRAFT_112643	93412	-2.21	-3.2466571	0.5458779	-0.49204367
TrF0489W	TRIREDRAFT_124288	105258	-1.51	-2.435427	0.48949397	-0.43443796
TrF0551C	TRIREDRAFT_82452	26973	-2.05	-1.3040851	-0.53266716	0.21529484
TrF0589C	0	125463	0.31	-1.5557531	-1.3314507	-3.195759
TrF0590C	TRIREDRAFT_112439	55231	0.87	-1.5491409	-0.7348253	-3.1547897
TrF0616W	TRIREDRAFT_4009	39524	-1.46	-3.929657	-0.34945205	-2.8152342
TrF0630W	TRIREDRAFT_107571	91966	-2.04	-2.426673	0.38758898	-0.001901678
TrF0761W	TRIREDRAFT_107475	9128	-0.16	-2.0497735	-0.5716398	-2.4585402
TrF1063C	TRIREDRAFT_123459	104604	-2.05	-2.179283	-0.20399493	-0.33191842
TrF1126C	TRIREDRAFT_72321	8841	-2.07	-1.3309981	-0.39926848	0.33613303
TrG0129W	TRIREDRAFT_111742	90707	1.27	-2.269063	-0.17989863	-3.7185218
TrG0131C	TRIREDRAFT_123946	115937	0.95	-2.6645892	-1.3465272	-4.9601884
TrG0132W	TRIREDRAFT_111739	91026	1.65	-2.971345	-0.42401525	-5.041232
TrG0162C	TRIREDRAFT_111138	38400	-3.58	-3.7905009	1.4030424	1.1965001
TrG0166C	TRIREDRAFT_81410	103267	-1.17	-3.5369477	0.32608935	-2.0389216
TrG0206W	TRIREDRAFT_123633	26369	-0.69	-3.1637583	0.36405995	-2.113403
TrG0208C	TRIREDRAFT_123631	88293	-1.63	-3.4831991	-0.03916552	-1.896375
TrG0358W	TRIREDRAFT_80028	138024	-2.0	-1.8430978	-0.664466	-0.50499743
TrG0381W	TRIREDRAFT_109585	83570	-2.01	-1.6324354	-0.540552	-0.16284834
TrG0393W	TRIREDRAFT_4875	83874	-1.57	-2.4213212	-0.08533653	-0.932236
TrG0424W	TRIREDRAFT_65410	83724	-2.56	-4.414632	0.59112704	-1.2589357
TrG0439C	0	131550	-2.13	-0.6006711	-0.8091169	0.72505444
TrG0458C	TRIREDRAFT_4843	83507	-1.75	-2.7621565	0.3125586	-0.69706005
TrG0460C	TRIREDRAFT_65360	83863	-2.23	-1.9973211	-0.36129278	-0.1300012
TrG0473C	TRIREDRAFT_79921	25615	-2.83	-1.9163924	0.33555183	1.2485083
TrG0494W	TRIREDRAFT_122868	141993	-0.09	-3.2143497	0.053135052	-3.0755143
TrG0581C	TRIREDRAFT_104606	33138	-1.88	-2.9877968	0.7324471	-0.37186748
TrG0635W	TRIREDRAFT_75564	107777	-1.49	-2.1541777	-0.3220868	-0.9836359
TrG0659W	TRIREDRAFT_56434	140396	-2.19	0.113870785	-0.37458524	1.9260554
TrG0757C	TRIREDRAFT_56218	127590	-0.26	-3.1724217	-0.8418984	-3.7588327
TrG0805C	TRIREDRAFT_2648	24000	-2.04	-1.6584207	-0.0845417	0.29950634
TrG0806W	TRIREDRAFT_75403	96365	-2.29	-2.013909	0.07337441	0.35081545
TrG0816W	TRIREDRAFT_104395	62450	-2.0	-0.59617734	-0.3635052	1.0435485
TrG0818W	TRIREDRAFT_104393	72465	-3.13	-4.3132854	1.5001644	0.31745276
TrG0822C	TRIREDRAFT_104390	72278	-2.92	-3.9512281	0.62087595	-0.41107008
TrG0849C	0	72339	-1.18	-2.3997734	-0.47808835	-1.6940857
TrG0876W	TRIREDRAFT_120411	72889	-0.59	-2.1223514	0.22787605	-1.3005527
TrG0879C	TRIREDRAFT_75361	127704	-1.59	-2.8533485	0.7024946	-0.56108046
TrG0902C	TRIREDRAFT_104320	72569	-1.94	-2.12372	0.030349838	-0.15300044
TrG0936W	TRIREDRAFT_104288	127758	-2.43	-1.7003328	0.39948878	1.1286312
TrG0947W	TRIREDRAFT_75294	96506	-1.25	-2.8833218	0.6313992	-1.0033797
TrG0956W	TRIREDRAFT_2591	72440	-2.05	-0.69370484	-0.78796977	0.57242924
TrG1011C	TRIREDRAFT_56546	73095	-2.13	-2.8767745	-0.1409291	-0.88879865
TrG1035C	TRIREDRAFT_56860	72828	-1.29	-2.2413943	0.43087378	-0.5230578
TrG1080C	TRIREDRAFT_45317	108217	-1.75	-2.8999426	0.6243155	-0.5207121
TrG1178C	TRIREDRAFT_104075	54101	-1.2	-2.1374376	0.26887658	-0.66544694
TrA0017W	TRIREDRAFT_121498	109289	-0.53	-2.3687768	2.0895126	0.25541905
TrA0024C	TRIREDRAFT_47479	136703	-1.37	-2.9691186	1.2833786	-0.31867415
TrA0028C	TRIREDRAFT_60458	77486	-0.79	-1.9657912	2.3318534	1.1584488
TrA0163C	0	77379	-0.74	-3.3657644	0.94243914	-1.6834207
TrA0164W	TRIREDRAFT_59846	136748	-0.14	-2.5341423	0.37083715	-2.0233736
TrA0214C	TRIREDRAFT_106491	76406	-1.12	-3.3768153	2.6205425	0.36005718
TrA0269C	TRIREDRAFT_121399	109529	-0.93	-2.5237384	0.59583306	-0.99823296
TrA0326W	TRIREDRAFT_60123	7778	-1.51	-3.3031092	2.0776029	0.28520092
TrA0375W	TRIREDRAFT_106315	76559	-0.14	-0.740246	2.3259313	1.722796
TrA0483W	TRIREDRAFT_60033	34830	-0.92	-2.8122783	0.890319	-1.0024647
TrA0514W	0	0	-0.71	-2.3679974	1.0980266	-0.55547285
TrA0630W	TRIREDRAFT_108540	81519	-2.02	-4.287313	2.758758	0.49287814
TrA0839W	TRIREDRAFT_112520	39912	-2.35	-4.156733	2.114975	0.30585742
TrA0879C	TRIREDRAFT_67430	87730	0.87	-0.86679554	2.182969	0.4497452
TrA0907C	0	0	-2.44	-3.5543559	1.4678783	0.34880328
TrA1119C	TRIREDRAFT_45868	110883	-0.04	-2.1046278	0.6101063	-1.4576995
TrA1187C	TRIREDRAFT_104797	8750	-2.52	-3.0579574	2.5104547	1.9696438
TrA1254W	TRIREDRAFT_57749	71426	-0.22	-2.2917619	2.5902028	0.5172936
TrA1263C	TRIREDRAFT_104879	72006	-1.67	-2.4084995	1.3701557	0.6269081
TrA1372C	TRIREDRAFT_120749	127115	-3.71	-0.7273052	1.9178923	4.901819
TrA1376C	TRIREDRAFT_120752	95662	-0.57	-2.2934723	1.7179775	-0.007573847
TrA1445C	TRIREDRAFT_76075	107505	-0.69	-2.2618775	0.50215864	-1.0663972
TrA1446W	TRIREDRAFT_120799	122215	-0.31	-2.2452118	1.6585112	-0.27628598
TrA1523W	TRIREDRAFT_57914	70716	-2.39	-2.7405345	1.5222825	1.1667656
TrA1552W	TRIREDRAFT_57555	33093	-3.08	-3.737264	2.442109	1.7814716
TrA1579C	0	122268	0.43	-0.5063295	-1.1243832	-2.0592983
TrA1664W	TRIREDRAFT_121074	97200	-0.91	-1.4732299	2.0951226	1.5307554
TrA1728C	0	0	-0.93	-3.5210693	3.2587678	0.6717513
TrA1909W	TRIREDRAFT_105444	74442	-3.08	-5.5165615	2.2131476	-0.22836526
TrA2050C	TRIREDRAFT_120908	122485	-1.18	-2.1701736	0.7333993	-0.25759336
TrA2102C	TRIREDRAFT_3055	33699	-0.77	-2.506514	0.9452639	-0.79520464
TrA2104C	TRIREDRAFT_76227	74305	-2.42	-2.2517886	2.0048885	2.1731646
TrA2107C	TRIREDRAFT_105260	74437	-2.54	-1.5191901	0.8724868	1.8948126
TrA2147W	0	64107	-1.22	-3.4226985	3.4515455	1.2473705
TrB0038W	TRIREDRAFT_69868	91596	-0.85	-1.198371	3.1443474	2.7963285
TrB0063W	TRIREDRAFT_69946	91563	-1.82	-4.197108	2.6008859	0.22263502
TrB0108C	TRIREDRAFT_123663	124989	-1.9	-2.4352117	0.7094607	0.17152065
TrB0122C	TRIREDRAFT_123668	103865	-1.7	-3.0994563	1.8709086	0.47340277
TrB0131C	TRIREDRAFT_123674	89722	-2.58	-3.4846516	2.207911	1.3004475
TrB0136W	TRIREDRAFT_81460	103842	-1.46	-2.9347742	1.8699886	0.39220932
TrB0144W	TRIREDRAFT_123681	26573	-0.73	-2.5571434	1.7361046	-0.090385124
TrB0181C	TRIREDRAFT_123702	142901	-2.48	-2.2248878	0.755882	1.0146917
TrB0348W	TRIREDRAFT_78448	135686	-1.19	-2.302887	1.3485229	0.23391667
TrB0381W	TRIREDRAFT_122095	106509	-0.68	-2.291115	1.0102029	-0.60389876
TrB0393C	TRIREDRAFT_107881	68766	-0.78	-2.202631	1.8834019	0.4616386
TrB0497W	TRIREDRAFT_107775	69332	-2.18	-4.0988197	2.8147454	0.8913976
TrB0545C	0	135602	0.75	-0.90339607	3.2370834	1.5863186
TrB0561W	TRIREDRAFT_107715	32223	-1.43	-2.998376	1.6448593	0.08060911
TrB0701W	TRIREDRAFT_121533	141195	-1.58	-3.294077	1.1825769	-0.52834654
TrB0759C	0	123142	-1.32	-2.0592587	0.72411585	-0.01155281
TrB0777W	TRIREDRAFT_60773	8221	0.15	-2.887366	2.4867196	-0.5478988
TrB0812W	TRIREDRAFT_77513	98455	-1.9	-2.5677729	1.6304637	0.95807475
TrB0813C	TRIREDRAFT_22197	77989	-2.67	-1.8127424	2.434931	3.29421
TrB0815W	TRIREDRAFT_60945	77618	-2.46	-0.28775764	0.30561033	2.4826138
TrB0818C	TRIREDRAFT_61374	77979	-2.45	-1.9776762	0.7144611	1.1844128
TrB0827W	TRIREDRAFT_106895	8175	0.29	-2.0319383	2.1321237	-0.19199823
TrB0831C	TRIREDRAFT_121606	98439	-1.05	-3.3410368	1.1987283	-1.0951579
TrB0833C	TRIREDRAFT_22201	98436	-2.25	-4.8873034	1.881874	-0.756731
TrB0835W	TRIREDRAFT_121608	77945	-2.8	-4.312395	2.529578	1.0190026
TrB0876C	TRIREDRAFT_61293	129558	-1.79	-2.8647313	2.049064	0.97702116
TrB0877C	TRIREDRAFT_3739	77521	-1.82	-3.7369456	2.0435174	0.13025656
TrB0958W	TRIREDRAFT_121661	24672	-1.78	-2.9957132	1.6212565	0.40754238
TrB1045W	TRIREDRAFT_3823	7988	-1.99	-2.0639682	2.2026715	2.1244836
TrB1175W	TRIREDRAFT_23228	26473	0.29	-1.6393769	3.9571712	2.0305777
TrB1330C	TRIREDRAFT_64397	131409	-1.58	-2.082526	1.2968735	0.79784256
TrB1351W	TRIREDRAFT_22771	112529	-2.07	-3.034475	0.9369957	-0.022906957
TrB1462W	TRIREDRAFT_49753	123870	-0.15	-0.76117855	2.6982257	2.090848
TrB1509W	TRIREDRAFT_64790	40992	-1.51	-3.061087	1.3566151	-0.19452558
TrB1525W	TRIREDRAFT_41590	82998	0.67	-1.7528439	2.3938174	-0.028014226
TrB1629W	TRIREDRAFT_67983	133137	-1.31	0.8270664	0.58705425	2.7216763
TrB1813W	TRIREDRAFT_69013	133660	-0.81	-2.0015438	1.4023988	0.20823097
TrB1899C	TRIREDRAFT_69171	89512	-2.32	-2.0423338	2.7213805	2.9964526
TrB1929C	TRIREDRAFT_42848	67127	-0.95	-2.5281055	0.714838	-0.8646828
TrB1962C	0	93634	-1.65	-3.641588	2.5360634	0.5436429
TrC0005C	TRIREDRAFT_82623	116864	0.66	-3.7891014	2.560709	-1.890638
TrC0027W	TRIREDRAFT_82309	26932	-0.69	-1.7035333	2.1968307	1.1835257
TrC0176C	TRIREDRAFT_62872	79175	0.16	-2.574261	1.8303716	-0.90208703
TrC0179W	TRIREDRAFT_63202	79445	-2.28	-1.5775745	0.55522156	1.2550124
TrC0207W	TRIREDRAFT_78828	8573	-0.87	-2.0157547	0.54469925	-0.60537666
TrC0341W	0	0	0.25	-3.033999	4.6435413	1.3571173
TrC0342W	0	0	-0.34	-2.9920156	3.2146754	0.56465775
TrC0389W	TRIREDRAFT_34726	24869	-1.35	-2.4074006	0.7495094	-0.3043299
TrC0431W	TRIREDRAFT_78611	98803	-0.18	-2.0989118	0.4587158	-1.4628236
TrC0438W	TRIREDRAFT_122208	98788	-2.29	-2.452752	2.626237	2.4643648
TrC0471W	TRIREDRAFT_122187	98736	0.49	-1.5691886	2.285293	0.22415665
TrC0477W	TRIREDRAFT_78542	141228	-0.97	-2.7320535	0.87460876	-0.88410413
TrC0513C	TRIREDRAFT_82547	105152	-0.71	-2.2363718	0.500867	-1.024017
TrC0664C	TRIREDRAFT_103900	71448	-0.88	-3.2578294	3.354874	0.9750233
TrC0684W	TRIREDRAFT_120219	23622	-0.47	-2.1957517	0.71749294	-1.0091689
TrC0739C	TRIREDRAFT_55802	126869	-3.14	-2.264934	1.0676064	1.9392996
TrC0895W	TRIREDRAFT_2316	70688	0.93	-3.5251086	0.92466277	-3.5331385
TrC0909W	TRIREDRAFT_74765	140178	0.86	-2.06324	0.8099404	-2.108563
TrC0933-2W	0	0	-1.66	-2.5399737	1.0891842	0.21310566
TrC0933W	TRIREDRAFT_56077	70883	-1.87	-2.576156	1.3542198	0.64915735
TrC1165C	TRIREDRAFT_26163	76250	-3.08	-1.6994481	1.7240548	3.1038752
TrC1166C	TRIREDRAFT_3405	109243	-4.55	-1.8420366	1.633232	4.3445287
TrC1192C	TRIREDRAFT_3394	51715	-1.77	0.5776477	0.088492215	2.4404685
TrC1319W	TRIREDRAFT_41248	128705	0.09	-2.9185228	1.2652761	-1.7479107
TrC1350W	TRIREDRAFT_22004	140803	-0.89	-2.6873271	1.9859848	0.19203107
TrC1399W	TRIREDRAFT_21997	97398	-1.63	-2.9093122	1.5173774	0.23696025
TrC1432W	TRIREDRAFT_59368	75545	-3.35	0.9189569	-0.014709594	4.2582154
TrC1459C	TRIREDRAFT_35202	54221	1.33	-1.6939039	5.2775035	2.2577639
TrC1518C	TRIREDRAFT_105848	75476	-0.82	-3.4168499	3.353202	0.75240135
TrC1548C	0	0	0.85	-3.3171172	3.5586941	-0.6069335
TrC1549W	TRIREDRAFT_105816	128495	-0.25	-2.7579272	2.347846	-0.16143571
TrC1576W	TRIREDRAFT_46816	122639	-0.75	-3.4276993	3.0727015	0.3969278
TrC1577C	TRIREDRAFT_121121	97256	-0.48	-2.694296	2.1197107	-0.09616787
TrD0006W	TRIREDRAFT_28036	132743	-1.58	-3.5453615	1.3462979	-0.61906254
TrD0015C	TRIREDRAFT_66616	132735	-0.7	-2.5387108	2.7887387	0.947808
TrD0034W	TRIREDRAFT_72076	37839	-1.73	-2.0866032	0.9805929	0.6256466
TrD0111C	TRIREDRAFT_66662	11053	0.62	-3.6582448	4.13441	-0.14663038
TrD0155C	TRIREDRAFT_123226	102372	-2.1	-0.94358766	0.49620676	1.6562072
TrD0173W	0	132594	-1.2	-2.2435431	2.5865643	1.5450327
TrD0254W	TRIREDRAFT_65869	84065	-0.8	-2.2491548	0.7956707	-0.65701896
TrD0290C	TRIREDRAFT_80122	142149	-0.9	-2.1708407	0.480616	-0.7877745
TrD0361W	TRIREDRAFT_66103	37026	-2.29	-3.2226655	1.1933556	0.2593796
TrD0363W	TRIREDRAFT_123019	142122	-1.47	-2.115116	0.99915045	0.35161287
TrD0371C	TRIREDRAFT_4952	84145	-1.99	-2.157109	0.6843512	0.52131546
TrD0388W	TRIREDRAFT_109806	10223	0.78	-1.451667	2.9994304	0.7717481
TrD0391C	TRIREDRAFT_123029	113012	1.96	-2.1963892	-0.20560728	-4.366278
TrD0546C	0	0	0.0	-2.2038677	1.9088652	-0.29254755
TrD0612C	TRIREDRAFT_5182	87294	-1.75	-2.177968	0.75809693	0.33136457
TrD0615C	TRIREDRAFT_67013	37947	-3.0	-3.1645463	1.3451716	1.1854527
TrD0701C	TRIREDRAFT_123288	26187	0.29	-2.3052273	2.0667503	-0.5251576
TrD0711W	TRIREDRAFT_54223	84760	-2.13	-3.480111	2.101313	0.7545841
TrD0825W	TRIREDRAFT_54809	84598	-2.42	-3.3308086	1.4517344	0.5397103
TrD0910W	TRIREDRAFT_74515	101594	-0.2	-2.7620273	1.1502769	-1.4097807
TrD1015C	TRIREDRAFT_76641	104814	-0.49	-2.1550627	1.7433375	0.0791457
TrD1048C	TRIREDRAFT_108909	130971	-0.54	-2.2838247	0.42651197	-1.3126512
TrD1062C	TRIREDRAFT_79396	82061	-2.05	-4.0986896	2.2967663	0.24435002
TrD1093C	TRIREDRAFT_49589	25382	-1.42	-2.7006042	1.6781933	0.4001371
TrD1222C	TRIREDRAFT_122531	100531	-0.77	-2.3277352	0.67092484	-0.88388526
TrD1326W	TRIREDRAFT_120004	139559	0.08	-1.1241044	2.3559666	1.1503311
TrD1416C	TRIREDRAFT_70108	134530	-0.36	-1.3131627	2.6556377	1.6999416
TrE0032C	TRIREDRAFT_124002	104377	-2.04	-3.4940348	1.6772166	0.2219293
TrE0038C	TRIREDRAFT_72704	39277	-1.13	-3.5689247	2.8464854	0.41035464
TrE0054W	TRIREDRAFT_5807	39268	-2.57	-3.694402	1.4541231	0.32521057
TrE0090W	TRIREDRAFT_124016	12566	-1.39	-2.5147843	0.7507385	-0.37035286
TrE0109C	TRIREDRAFT_5836	12549	-1.93	-3.6948273	2.369555	0.6069177
TrE0137W	TRIREDRAFT_6107	13366	2.46	-4.512164	6.563726	-0.40915242
TrE0147C	TRIREDRAFT_71092	40002	-1.7	-2.7142673	1.7037923	0.6850808
TrE0190W	TRIREDRAFT_109952	132498	-1.28	0.43187854	1.9476377	3.6598234
TrE0303W	TRIREDRAFT_28731	86058	-1.16	-3.5260158	1.999035	-0.37136522
TrE0305W	TRIREDRAFT_66228	132413	-2.78	-3.4731653	2.608425	1.9195085
TrE0539W	TRIREDRAFT_54675	125610	-2.9	-3.7169638	1.8484261	1.0273385
TrE0564C	TRIREDRAFT_73536	93755	2.35	-5.0614123	2.05461	-5.361383
TrE0566W	TRIREDRAFT_54694	68160	0.28	-2.6668832	2.8847382	-0.06415131
TrE0691C	TRIREDRAFT_54086	4602	-2.5	-2.692877	1.2349261	1.0469322
TrE0818C	TRIREDRAFT_73792	135338	-0.07	-2.0244536	1.2004911	-0.7542767
TrE0908W	TRIREDRAFT_1857	61623	-0.79	-2.0789566	0.7012982	-0.58746165
TrE0933W	TRIREDRAFT_119704	94195	-0.97	-3.0196297	1.6879822	-0.36114284
TrE1087C	TRIREDRAFT_53673	31971	-0.21	-2.795288	1.506313	-1.0750015
TrE1186W	TRIREDRAFT_54890	67398	-0.45	-2.374535	1.1568718	-0.767037
TrF0063W	TRIREDRAFT_79741	138334	0.17	-2.7772055	1.5608158	-1.3824211
TrF0185-2W	0	0	-1.73	-2.4263186	1.0115049	0.3191688
TrF0253C	TRIREDRAFT_122825	10595	-1.02	0.55098045	1.164433	2.733414
TrF0378C	TRIREDRAFT_54227	11815	1.31	-3.5345712	3.365309	-1.4815603
TrF0379W	0	38503	-1.5	-2.7252839	1.9305632	0.7095496
TrF0460C	TRIREDRAFT_103064	88907	-3.08	-1.8026345	0.7976595	2.0775075
TrF0464C	TRIREDRAFT_103060	38429	-2.3	-1.6988702	0.6140746	1.2139033
TrF0478C	TRIREDRAFT_103048	88912	-3.54	-4.1923323	1.9109466	1.254303
TrF0579W	0	92801	1.72	-1.7373768	4.0763254	0.6226808
TrF0740C	TRIREDRAFT_61553	9146	0.67	-2.344588	1.2650492	-1.7461566
TrF0918C	TRIREDRAFT_22284	99640	-3.15	-1.7228369	1.525314	2.948954
TrF0962C	TRIREDRAFT_107268	130436	-1.6	-2.5292552	0.64487773	-0.2808674
TrF0992C	TRIREDRAFT_77806	111190	0.67	-3.3054397	2.4983406	-1.4812272
TrF1009C	TRIREDRAFT_77785	8923	-1.17	-2.8067763	2.038793	0.40697587
TrF1079C	TRIREDRAFT_81049	99422	-0.52	-2.0554047	1.2032787	-0.33040515
TrF1129W	TRIREDRAFT_5345	8844	-3.77	-3.1731567	1.860489	2.4621177
TrF1143C	TRIREDRAFT_81087	111088	-1.26	-3.4544456	1.5684909	-0.6251975
TrF1156C	TRIREDRAFT_110813	8867	-0.19	-2.3216863	2.1440563	0.009399154
TrF1186W	TRIREDRAFT_67752	79984	-2.6	-3.947853	1.4178655	0.06744606
TrF1201C	TRIREDRAFT_72339	79622	-1.14	-4.9127593	2.9393725	-0.8329675
TrG0008C	TRIREDRAFT_69648	90736	-3.11	-3.7342627	2.226184	1.6011459
TrG0093C	TRIREDRAFT_111776	134241	0.75	-1.3364804	2.040827	-0.045931656
TrG0152C	TRIREDRAFT_123649	26383	-0.88	-3.6362305	3.5186996	0.7663576
TrG0163C	TRIREDRAFT_111137	11712	-2.75	-3.2388082	1.114245	0.6288506
TrG0164C	TRIREDRAFT_5502	88510	-2.37	-1.5405738	0.9326612	1.7666606
TrG0353W	TRIREDRAFT_122943	124027	-1.71	-3.3833604	2.4122696	0.74337125
TrG0359C	TRIREDRAFT_122941	142047	-3.69	-3.443078	1.7661008	2.0147972
TrG0408C	0	0	-1.14	-2.6980622	3.486193	1.9239583
TrG0430W	TRIREDRAFT_79960	101105	-3.7	-3.0108366	1.5450286	2.2367663
TrG0673C	0	6253	-1.75	-2.2977786	0.8352006	0.29054037
TrG0749W	TRIREDRAFT_21646	107919	0.99	-1.4653742	2.3745086	-0.080205284
TrG0771W	TRIREDRAFT_104437	33297	-1.63	-3.4301538	1.9202058	0.12475135
TrG0819C	TRIREDRAFT_56272	73043	-2.47	-3.1659167	2.3172817	1.6260357
TrG0856C	TRIREDRAFT_56952	140464	-1.98	-2.482095	0.9825782	0.4842256
TrG0859W	TRIREDRAFT_75380	136222	-1.62	-2.5895586	1.3475819	0.37402132
TrG0866C	TRIREDRAFT_120415	96404	-1.2	-2.5095756	0.9755182	-0.33756927
TrG0950W	TRIREDRAFT_120381	6495	-2.14	-0.68625903	0.59595263	2.0487676
TrG0989C	TRIREDRAFT_75260	72641	0.55	-1.3517221	2.4202924	0.5151312
TrG1026C	TRIREDRAFT_56819	0	-0.6	-2.3266642	0.41564763	-1.315066
TrG1056C	TRIREDRAFT_75230	33523	-1.89	-1.2895603	2.0409198	2.6459386

## Sheet: Cluster 3
Id	ID_fungidb	ID-RutC30	log2foldchange Dres2glucoseDTT vs Dres2glucose	log2foldchange Dres2lactoseDTT vs Dres2lactose	log2foldchange Dres2lactose vs Dres2glucose	log2foldchange Dres2lactoseDTT vs Dres2glucoseDTT
TrA0102C	TRIREDRAFT_60337	77007	3.52	5.084181	-0.90967894	0.650114
TrA0009W	TRIREDRAFT_60518	77308	4.5	4.42766	0.303645	0.23049681
TrA0037W	TRIREDRAFT_121486	24454	7.74	0.1027004	1.1018823	-6.538085
TrA0053C	TRIREDRAFT_106662	7538	4.16	4.6878524	-0.97954124	-0.45246932
TrA0158W	TRIREDRAFT_60445	76820	3.72	7.524981	-3.1024678	0.69902843
TrA0160C	TRIREDRAFT_60422	77048	4.97	3.1543303	1.8937256	0.07900325
TrA0277C	TRIREDRAFT_60378	50927	10.43	6.1334486	3.0745945	-1.2172711
TrA0374C	TRIREDRAFT_121337	122934	8.64	7.2821703	2.2685797	0.90924203
TrA0445C	TRIREDRAFT_106245	34795	9.9	14.423553	-6.935356	-2.4072928
TrA0728C	TRIREDRAFT_108457	36219	8.41	13.760762	-4.44718	0.9070962
TrA0795W	TRIREDRAFT_22560	137683	7.32	5.995282	2.2213128	0.89956754
TrA0917C	TRIREDRAFT_5275	11395	4.99	2.1587257	0.04342283	-2.789678
TrA0968C	TRIREDRAFT_80875	102793	5.13	4.4017544	0.2484784	-0.48318157
TrA1302C	TRIREDRAFT_104911	71182	5.1	5.6762447	-1.4645225	-0.88346064
TrA1796W	TRIREDRAFT_121004	118157	4.11	4.29104	-0.8459455	-0.6633192
TrA1946W	TRIREDRAFT_105408	128184	8.47	5.406595	0.1434106	-2.919586
TrA1948C	TRIREDRAFT_105406	74830	5.29	6.5303984	1.1305871	2.3726275
TrA1958C	TRIREDRAFT_43397	75075	5.54	6.6767106	-2.5183427	-1.3850735
TrA1979C	TRIREDRAFT_58264	74283	5.01	5.6297946	-0.85787094	-0.23964222
TrA1993W	TRIREDRAFT_42571	62080	5.16	5.497517	1.1365081	1.4739703
TrA1996C	TRIREDRAFT_120923	108458	8.43	2.9775693	0.782847	-4.6707907
TrA2001C	TRIREDRAFT_105363	75022	7.28	4.7091365	1.2272345	-1.3468411
TrA2036W	TRIREDRAFT_58857	74619	4.07	4.5012074	-1.0388545	-0.610906
TrB0121C	TRIREDRAFT_111179	133910	5.19	2.8486495	-0.65693355	-2.9990554
TrB0175C	TRIREDRAFT_111237	89762	10.73	4.3491817	1.0123087	-5.3720994
TrB0335W	TRIREDRAFT_122124	135691	4.32	4.021619	-0.04064914	-0.3439022
TrB0339W	TRIREDRAFT_62314	69971	5.88	3.0767758	0.31392205	-2.4876475
TrB0397W	0	5335	4.81	3.0107849	1.060613	-0.7348255
TrB0493C	TRIREDRAFT_107780	126451	5.93	5.1639433	1.2971296	0.5278596
TrB0848C	TRIREDRAFT_60751	77957	4.28	3.6728938	-1.0825652	-1.692256
TrB0849W	TRIREDRAFT_73344	77832	6.96	5.614366	-1.1057664	-2.4500577
TrB0920W	TRIREDRAFT_77593	98355	5.78	4.904919	0.3992832	-0.4708277
TrB0922W	TRIREDRAFT_60847	123040	4.75	0.8180768	-0.5509937	-4.47828
TrB0925C	TRIREDRAFT_121646	136963	5.22	4.1267314	0.12668326	-0.9681339
TrB0948C	TRIREDRAFT_107014	77598	5.81	5.208363	2.347076	1.7414806
TrB1039W	TRIREDRAFT_77703	78645	4.62	4.6412916	0.29453105	0.32018045
TrB1074W	0	77674	9.67	7.345509	0.8948171	-1.4334912
TrB1107C	TRIREDRAFT_107185	51478	6.37	6.717246	0.3146631	0.6577264
TrB1266C	TRIREDRAFT_5614	11892	4.63	5.0852213	1.1105136	1.5670729
TrB1282W	TRIREDRAFT_111418	89037	6.04	2.7386446	-0.5887749	-3.8852823
TrB1433W	TRIREDRAFT_79560	100800	4.4	3.590005	0.27950475	-0.5296229
TrB1648W	0	120363	6.29	8.728111	-1.6949271	0.74217737
TrB1649W	0	124617	6.14	6.964945	0.21359405	1.0414497
TrB1746C	TRIREDRAFT_82662	105293	5.15	3.2468452	-0.527443	-2.4323063
TrB1747C	TRIREDRAFT_112665	93557	5.08	5.636197	-2.7818303	-2.226467
TrB1877W	TRIREDRAFT_52012	103634	7.48	8.6342	-0.6549814	0.49656525
TrB1936W	TRIREDRAFT_69164	0	6.39	4.724896	0.9780708	-0.6890033
TrC0049W	TRIREDRAFT_70397	92483	4.54	4.672693	-0.4911409	-0.35420498
TrC0314C	0	118920	8.13	9.269836	0.88884425	2.0283215
TrC0402C	TRIREDRAFT_78650	141272	5.95	6.836641	-0.7379933	0.15343645
TrC0425C	TRIREDRAFT_122220	98815	4.54	5.3017893	-0.34487832	0.41356388
TrC0445W	TRIREDRAFT_78585	98774	10.37	4.3857093	-0.27867222	-6.2625694
TrC0764W	TRIREDRAFT_120176	23655	5.96	4.005639	1.9593681	2.42693E-4
TrC0831W	TRIREDRAFT_56048	71873	5.51	6.4566827	-0.1044902	0.83980453
TrC0951C	TRIREDRAFT_72137	117652	8.8	4.705062	-0.42754528	-4.5214143
TrC1004W	TRIREDRAFT_120059	26652	6.74	6.9547014	-1.085797	-0.8663757
TrC1058C	TRIREDRAFT_120030	120837	5.86	4.0717416	1.600375	-0.18931118
TrC1172C	TRIREDRAFT_76910	97622	3.45	5.1129613	-2.0096548	-0.348597
TrC1200C	TRIREDRAFT_59173	75479	4.56	4.0600595	0.56528175	0.061125927
TrC1285C	TRIREDRAFT_3364	76172	4.06	4.263132	-1.2656243	-1.0656161
TrC1338C	TRIREDRAFT_76800	136619	6.17	3.3150604	0.7899473	-2.0687149
TrC1498W	TRIREDRAFT_105866	75830	6.73	7.505155	-0.1569369	0.6149249
TrD0010W	TRIREDRAFT_66534	86466	8.25	9.021369	-6.1980443	-5.423799
TrD0016C	TRIREDRAFT_66544	86425	7.98	8.0044565	0.46261892	0.4832755
TrD0031C	TRIREDRAFT_110311	86350	7.18	3.189876	-0.37754273	-4.3666444
TrD0063C	TRIREDRAFT_5112	86599	5.89	-0.871648	0.5993309	-6.158592
TrD0165W	TRIREDRAFT_50793	142431	6.52	0.7775073	2.228191	-3.5131543
TrD0407W	TRIREDRAFT_65883	83936	6.42	5.1310167	-1.6573648	-2.9509768
TrD0412C	TRIREDRAFT_109828	84033	4.39	5.1568365	0.67331606	1.4389259
TrD0600C	TRIREDRAFT_66888	132828	4.58	3.5911236	0.29392937	-0.69395727
TrD0868C	TRIREDRAFT_54622	84653	3.97	5.9978347	-3.0087938	-0.9772864
TrD0872C	TRIREDRAFT_74491	101632	4.19	3.8418813	-0.3123965	-0.6563425
TrD0875C	TRIREDRAFT_103336	131981	10.95	-0.09461206	-0.37211326	-11.413709
TrD0942W	TRIREDRAFT_2200	85054	5.51	0.1733013	-0.78078264	-6.1213546
TrD1001W	TRIREDRAFT_76633	26906	4.28	4.6288967	-0.40010107	-0.055819202
TrD1303W	TRIREDRAFT_4484	131187	5.15	6.0208187	-0.3378467	0.5348278
TrD1304C	0	9684	7.32	7.711959	-0.7088404	-0.31307957
TrD1425W	TRIREDRAFT_112125	91662	6.15	6.7726135	-1.9721825	-1.3465661
TrE0074C	TRIREDRAFT_69769	91269	6.72	2.8103914	0.40288606	-3.502382
TrE0166C	TRIREDRAFT_109925	132520	6.11	3.8935857	-2.6818311	-4.8972754
TrE0251W	TRIREDRAFT_50616	113813	5.84	2.8340592	1.199677	-1.8040861
TrE0425W	TRIREDRAFT_111682	90358	3.86	6.4502425	-2.1420705	0.45043555
TrE0427W	0	90402	8.46	7.0853534	2.3216407	0.94824195
TrE0583C	0	67794	4.0	4.598445	-0.1107808	0.48582077
TrE0629W	0	4549	4.76	3.5253904	1.3551589	0.1185339
TrE0852C	TRIREDRAFT_73818	70058	6.18	6.9154606	-1.5897996	-0.8535784
TrE0872W	0	121545	5.44	5.7467513	-2.020418	-1.7106723
TrE0950W	TRIREDRAFT_54858	45556	5.1	5.852586	-0.025057038	0.7240287
TrE0990C	TRIREDRAFT_102776	117133	5.85	4.8230543	1.0174239	-0.011864508
TrE1107C	TRIREDRAFT_53503	67631	7.48	3.5824976	1.0629792	-2.8330271
TrE1184W	TRIREDRAFT_102938	126186	14.11	4.441258	6.045237	-3.6209204
TrE1195W	TRIREDRAFT_1992	67924	5.45	4.094151	-0.74235153	-2.0999174
TrE1242C	TRIREDRAFT_119819	139847	5.39	4.6521735	0.9460855	0.21104236
TrF0086C	0	10732	11.12	10.938809	0.9049226	0.7276696
TrF0410C	TRIREDRAFT_119860	133441	5.86	5.983617	-0.044712614	0.08133157
TrF0416W	TRIREDRAFT_103103	88794	7.12	5.2158775	0.18406628	-1.7245284
TrF0417W	TRIREDRAFT_53863	38471	7.86	4.2289605	-1.0590447	-4.693606
TrF0580W	TRIREDRAFT_23458	125460	5.15	2.847584	1.8120519	-0.4875577
TrF0708W	TRIREDRAFT_61526	130653	4.38	2.0353003	-1.5557181	-3.902851
TrF0766W	TRIREDRAFT_121870	141598	4.98	2.5514133	0.8406161	-1.5840577
TrF0867C	TRIREDRAFT_61536	35892	7.22	3.855345	1.0306162	-2.330288
TrF0868C	TRIREDRAFT_35465	99698	4.71	4.106813	0.8919561	0.28773677
TrF0963C	TRIREDRAFT_43115	123486	4.7	1.5237024	-0.15411189	-3.3325517
TrF1014W	TRIREDRAFT_77780	80828	5.87	4.9114885	0.96256316	0.002031402
TrF1031C	TRIREDRAFT_77767	35772	4.64	0.9869942	-0.54370654	-4.194334
TrF1047C	TRIREDRAFT_67806	91864	5.94	5.498507	1.5691434	1.1302657
TrF1062C	TRIREDRAFT_67761	26832	4.56	3.4727647	-0.47631672	-1.5629374
TrF1119W	TRIREDRAFT_30758	79718	5.5	2.4886959	0.5062457	-2.5005162
TrF1120W	TRIREDRAFT_67692	35694	7.26	4.589466	1.212329	-1.4579465
TrG0017C	TRIREDRAFT_82049	143037	5.32	2.2321699	1.4924629	-1.5918072
TrG0063C	TRIREDRAFT_82014	104258	9.56	3.2131534	1.4863968	-4.8583913
TrG0126C	TRIREDRAFT_69652	90939	6.59	-1.3941469	-0.5079091	-8.489293
TrG0128W	TRIREDRAFT_81964	90904	7.98	-0.5835387	1.5334665	-7.0263853
TrG0133W	TRIREDRAFT_69650	90855	5.86	-1.294845	-2.2036917	-9.353948
TrG0149C	TRIREDRAFT_81420	114903	4.84	4.643637	-0.3700258	-0.5703919
TrG0324C	TRIREDRAFT_109641	10110	6.86	5.6048803	-0.44276422	-1.6995745
TrG0504W	TRIREDRAFT_65315	83454	3.94	5.0593863	-1.1701343	-0.050425623
TrG0537W	TRIREDRAFT_50104	51374	8.09	2.7002823	-0.75800294	-6.143511
TrG0601C	TRIREDRAFT_56396	127450	4.87	3.7459238	-0.056766402	-1.1831286
TrG0766C	TRIREDRAFT_56780	73190	5.15	4.3882256	0.24103689	-0.5203116
TrG0783C	TRIREDRAFT_104425	33308	7.8	3.1485178	1.7153281	-2.933032
TrG0951W	TRIREDRAFT_75290	140500	6.44	3.7057986	1.4298524	-1.3083732
TrG0953W	TRIREDRAFT_56326	73399	5.18	9.008184	-0.048614915	3.778305
TrG0975C	TRIREDRAFT_21595	136272	4.78	2.015026	0.17687586	-2.5870292
TrG0988C	TRIREDRAFT_75262	96543	5.42	3.249419	1.5159624	-0.6565792
TrG1002W	TRIREDRAFT_56897	72428	7.16	5.582621	-0.10093745	-1.6815981
TrG1016C	TRIREDRAFT_104222	73633	5.61	5.557055	1.0730368	1.0239282
TrG1028C	TRIREDRAFT_104211	72966	8.73	-0.8629255	0.29190776	-9.30567
TrG1138W	TRIREDRAFT_56587	72467	5.4	4.896694	-0.6625946	-1.1702001

## Sheet: Cluster 4
Id	ID_fungidb	ID-RutC30	log2foldchange Dres2glucoseDTT vs Dres2glucose	log2foldchange Dres2lactoseDTT vs Dres2lactose	log2foldchange Dres2lactose vs Dres2glucose	log2foldchange Dres2lactoseDTT vs Dres2glucoseDTT
TrA0044C	0	136711	0.41	0.39005792	2.182135	2.1657882
TrA0255W	TRIREDRAFT_121405	109514	1.19	0.010149195	4.274252	3.0936215
TrA1527C	TRIREDRAFT_46285	122251	1.11	0.019850573	3.2371352	2.1468503
TrA1682W	0	0	2.35	-1.2787994	2.8912868	-0.7392338
TrB0994C	TRIREDRAFT_36267	129448	1.41	0.24140637	2.9898596	1.8199999
TrB1285C	TRIREDRAFT_123795	115039	1.29	-0.49761903	2.175567	0.38350168
TrD1145W	TRIREDRAFT_108819	82459	1.99	-0.13150878	6.0867395	3.9661572
TrD1300W	TRIREDRAFT_79202	137795	-0.68	1.3221788	2.0274532	4.03086
TrE0133C	TRIREDRAFT_112514	93141	0.92	0.17482394	2.8120058	2.0660586
TrE0443W	TRIREDRAFT_37060	63513	1.46	-0.7662033	2.7966123	0.5736677
TrF0237C	TRIREDRAFT_109378	10609	2.65	-0.30445576	4.646175	1.6954825
TrF0750W	TRIREDRAFT_61830	80534	1.53	-0.0760945	3.31554	1.7090753
TrG0071W	TRIREDRAFT_69479	90737	1.59	0.7251994	4.552163	3.6888063
TrG0647W	TRIREDRAFT_2721	72483	1.01	0.23735528	2.5421958	1.7721812
TrG1010C	TRIREDRAFT_104227	72373	4.39	-1.7408462	5.943353	-0.18591714
TrA0045C	TRIREDRAFT_60085	76309	2.19	0.9893694	1.1338373	-0.06452402
TrA0063C	TRIREDRAFT_77284	97721	1.32	2.747375	-2.8290112	-1.4034733
TrA0066W	TRIREDRAFT_77283	140893	2.31	2.5311856	-0.8956028	-0.6781818
TrA0094C	TRIREDRAFT_60086	76562	2.99	-2.1546745	1.2675028	-3.8819807
TrA0101C	TRIREDRAFT_60182	76784	3.89	3.3209548	0.87767893	0.30688253
TrA0154W	TRIREDRAFT_60487	77452	1.83	2.4501793	0.22632477	0.8458972
TrA0156C	TRIREDRAFT_59887	34555	1.93	3.4980254	-0.12285833	1.4439341
TrA0157W	TRIREDRAFT_106556	7623	5.08	3.142864	6.757205	4.8221765
TrA0161W	TRIREDRAFT_3568	76443	2.56	1.6469742	-0.113138966	-1.0229789
TrA0168W	TRIREDRAFT_77227	140919	2.04	1.9595711	0.1458478	0.06685306
TrA0193C	TRIREDRAFT_22115	24504	2.62	1.9571192	-0.31695122	-0.9750662
TrA0195C	TRIREDRAFT_121427	140931	2.58	3.9480963	-0.6907783	0.6743214
TrA0233C	TRIREDRAFT_59940	77115	2.67	0.7630096	-0.93210167	-2.8358974
TrA0243C	TRIREDRAFT_47330	118502	2.32	0.37341687	1.4007359	-0.5436361
TrA0270C	TRIREDRAFT_121397	140956	2.95	1.5300338	1.6941946	0.2785732
TrA0271W	TRIREDRAFT_59994	76260	2.08	2.0094292	-0.07404618	-0.14445366
TrA0287C	TRIREDRAFT_60194	76630	2.88	3.3683026	0.06015966	0.54459065
TrA0296C	TRIREDRAFT_121381	136802	3.4	3.601328	0.16501388	0.36925688
TrA0297W	0	136803	2.89	3.0857022	0.02072952	0.21154349
TrA0355W	TRIREDRAFT_3488	76937	4.12	0.97065586	2.4121974	-0.7324108
TrA0360C	TRIREDRAFT_60346	129207	1.83	2.289539	0.4776459	0.9335875
TrA0367C	TRIREDRAFT_22076	24571	2.36	1.7895795	-0.043810055	-0.6169597
TrA0368W	TRIREDRAFT_60319	140995	2.17	1.4508783	0.6155147	-0.107422106
TrA0371C	TRIREDRAFT_77038	98032	2.15	0.9333773	1.0165665	-0.19813633
TrA0378C	TRIREDRAFT_59827	76316	3.45	1.7351073	1.8398453	0.12523855
TrA0387C	TRIREDRAFT_60222	0	2.31	1.6646031	0.79086465	0.14687496
TrA0458C	TRIREDRAFT_76971	109739	3.2	3.068035	0.08918636	-0.04371401
TrA0463C	TRIREDRAFT_106223	98127	2.36	1.3048154	0.24756481	-0.80340964
TrA0470C	TRIREDRAFT_121294	136875	1.19	0.13839318	2.1549032	1.1080792
TrA0492W	TRIREDRAFT_108649	130674	2.24	2.209131	0.96339107	0.9320868
TrA0505W	TRIREDRAFT_108637	130687	1.89	2.3997338	0.59289676	1.1056753
TrA0542C	TRIREDRAFT_63889	36074	3.16	2.5710466	-0.41173407	-1.0004925
TrA0546C	TRIREDRAFT_63744	119307	3.58	2.4005272	1.0836691	-0.09221995
TrA0568C	TRIREDRAFT_22625	100019	2.86	2.5770125	1.0459807	0.7663457
TrA0589C	TRIREDRAFT_63503	81732	-0.03	2.1605284	-0.756548	1.431137
TrA0614W	TRIREDRAFT_108553	81297	3.89	3.905864	1.1865458	1.2017661
TrA0616C	TRIREDRAFT_122447	36131	1.38	2.0288305	-0.4569532	0.1883315
TrA0637W	TRIREDRAFT_79059	25279	3.58	0.75466526	-0.4398918	-3.2671335
TrA0653W	TRIREDRAFT_79034	81383	2.84	2.55793	-0.3642985	-0.64626867
TrA0673W	TRIREDRAFT_49205	111772	3.31	4.501574	-0.656113	0.5345914
TrA0675W	TRIREDRAFT_122415	111778	3.04	1.9808236	1.438493	0.38305798
TrA0691C	TRIREDRAFT_63507	9352	2.75	2.7286153	-8.87113E-4	-0.024090014
TrA0694C	TRIREDRAFT_63416	81849	2.18	0.7042613	-0.033011395	-1.5122817
TrA0730W	TRIREDRAFT_49149	111843	3.2	2.5150757	1.1744885	0.4870811
TrA0768C	TRIREDRAFT_49112	111892	1.42	2.4711576	0.036155947	1.0870606
TrA0798W	TRIREDRAFT_78886	25353	1.25	2.1151576	-0.25006437	0.6155012
TrA0807W	TRIREDRAFT_63837	81353	2.24	0.2695875	0.30831608	-1.6576357
TrA0808W	TRIREDRAFT_122363	100314	2.63	3.029235	2.2144246	2.6161938
TrA0888W	TRIREDRAFT_110648	11422	0.11	2.7392402	-0.35961062	2.269229
TrA0906W	TRIREDRAFT_23062	26240	3.31	2.0549812	2.7103992	1.4594742
TrA0918W	TRIREDRAFT_110623	87751	2.47	1.6116794	-0.16488525	-1.0250778
TrA0923W	TRIREDRAFT_51171	138649	2.97	2.378111	0.08179832	-0.512058
TrA0945W	TRIREDRAFT_67360	87668	0.84	2.0979447	-1.4836447	-0.22317924
TrA0967C	TRIREDRAFT_80879	138633	4.97	0.73867345	1.595694	-2.6390388
TrA0998W	TRIREDRAFT_110550	11320	2.02	1.8650576	-0.603075	-0.75377953
TrA1044C	TRIREDRAFT_120558	80196	3.93	2.779186	0.76767665	-0.379433
TrA1056W	TRIREDRAFT_58076	8652	2.19	2.9014845	-0.38009724	0.3315972
TrA1100C	TRIREDRAFT_120597	110866	2.03	0.69434714	0.7447257	-0.5887585
TrA1114W	TRIREDRAFT_58170	8697	2.78	2.731512	0.2976032	0.2513856
TrA1147W	TRIREDRAFT_2826	79806	1.56	2.5284066	-0.06016922	0.90328485
TrA1158W	TRIREDRAFT_120627	141428	3.53	2.3754308	1.6318603	0.4742347
TrA1195W	TRIREDRAFT_57402	80062	2.85	1.9303321	0.8116635	-0.10310205
TrA1196W	TRIREDRAFT_120648	123400	1.54	2.0862584	0.20380087	0.74926376
TrA1211C	TRIREDRAFT_104820	80000	1.77	3.3412035	-1.2290095	0.34173062
TrA1225C	TRIREDRAFT_45980	141455	1.97	1.3428539	2.1129367	1.4838157
TrA1227W	TRIREDRAFT_75854	99393	2.03	1.3259131	0.9935718	0.29444748
TrA1253W	TRIREDRAFT_120689	140277	1.99	2.3965888	-0.3652736	0.03728161
TrA1278W	TRIREDRAFT_120702	23798	3.59	2.7040699	3.9228263	3.0387626
TrA1280W	TRIREDRAFT_58213	5956	1.45	2.171591	0.3370533	1.0625863
TrA1281W	TRIREDRAFT_57424	127199	0.89	2.6314864	-0.998329	0.743219
TrA1361C	TRIREDRAFT_57947	71023	2.51	2.9342797	-0.41144973	0.010631112
TrA1397W	0	117773	1.78	-0.9313039	-1.3299737	-4.0420675
TrA1398C	TRIREDRAFT_72922	32968	4.18	1.4236158	2.3000588	-0.45287266
TrA1399W	TRIREDRAFT_58220	71205	2.25	1.8056288	0.003208763	-0.43780598
TrA1402W	TRIREDRAFT_105019	70404	2.44	2.0828233	0.501042	0.14029679
TrA1476C	TRIREDRAFT_120813	6054	1.9	2.825929	0.045456186	0.9672149
TrA1485C	TRIREDRAFT_46238	107551	3.74	4.042287	0.2640311	0.5678571
TrA1494C	TRIREDRAFT_42825	71032	2.04	2.4562976	-0.5429593	-0.13075367
TrA1557W	TRIREDRAFT_57609	127375	2.13	2.0270844	0.4434114	0.3438526
TrA1572W	TRIREDRAFT_3027	71565	1.77	2.047297	-0.008776269	0.26666775
TrA1618C	TRIREDRAFT_52924	104635	2.13	2.7905169	0.18393813	0.8397047
TrA1678W	TRIREDRAFT_58774	42220	3.49	2.048491	1.6785454	0.2321819
TrA1681C	TRIREDRAFT_121068	97186	4.35	3.011484	0.98704594	-0.35241425
TrA1731C	0	33980	1.63	2.2602038	0.11148689	0.740679
TrA1748W	TRIREDRAFT_58612	74626	3.01	1.9429007	0.48487452	-0.5787455
TrA1752W	TRIREDRAFT_46639	74391	2.87	2.9024963	0.1406366	0.17546517
TrA1753W	TRIREDRAFT_121033	122581	2.33	3.2017157	-0.5625558	0.31057993
TrA1803W	TRIREDRAFT_21908	97020	3.47	3.9613254	-0.47934902	0.015122564
TrA1814C	TRIREDRAFT_105533	118144	4.11	-0.2239851	-1.4430559	-5.7819853
TrA1833C	TRIREDRAFT_120985	140661	1.76	2.3155565	-1.130826	-0.57184815
TrA1837W	TRIREDRAFT_58509	74990	1.73	2.5276968	-0.76168466	0.04041577
TrA1871C	TRIREDRAFT_76381	24207	2.78	1.1253923	0.09923485	-1.5533025
TrA1895C	TRIREDRAFT_105455	136420	2.97	3.8494127	-0.83045864	0.04618141
TrA1994W	TRIREDRAFT_46446	96852	2.03	1.6759864	0.9069992	0.549617
TrA1995C	TRIREDRAFT_46443	140614	3.29	1.3242657	0.9166037	-1.0469911
TrA2011W	TRIREDRAFT_76291	136382	1.45	2.0637991	-0.24896593	0.36230186
TrA2034C	TRIREDRAFT_120912	108425	2.85	3.7826505	-1.2914293	-0.3606516
TrA2079C	TRIREDRAFT_105291	33721	2.43	0.43300816	1.333561	-0.66624
TrA2115C	TRIREDRAFT_3049	74815	2.99	3.8572314	-0.92454916	-0.059282668
TrA2124W	TRIREDRAFT_120877	122472	-0.63	1.1938168	0.4959096	2.317089
TrB0074C	TRIREDRAFT_82105	116127	4.44	0.037418857	0.36761087	-4.0354133
TrB0152W	TRIREDRAFT_68492	12178	2.53	2.3933678	0.103039004	-0.036588766
TrB0172W	TRIREDRAFT_123697	103797	2.24	0.7503928	0.35857174	-1.1304498
TrB0208W	TRIREDRAFT_123714	26546	2.02	0.3734273	0.36488324	-1.2785935
TrB0212C	TRIREDRAFT_123718	26543	2.29	1.5891998	1.9632227	1.265433
TrB0215C	TRIREDRAFT_123723	103733	3.27	2.3348174	0.39374053	-0.5454347
TrB0219C	TRIREDRAFT_51806	115351	2.95	1.0268977	1.4672303	-0.45234105
TrB0220W	TRIREDRAFT_68527	89700	2.35	2.2493732	0.006671506	-0.090519674
TrB0231W	TRIREDRAFT_23221	103722	2.5	1.9499681	0.92716485	0.376327
TrB0235W	TRIREDRAFT_111304	89699	2.56	3.777349	-0.9043764	0.30822903
TrB0254W	TRIREDRAFT_62380	95062	3.59	4.154813	1.0861264	1.6538892
TrB0287W	TRIREDRAFT_4170	70070	1.86	2.937303	-0.39549038	0.6779773
TrB0305W	TRIREDRAFT_122140	106623	4.11	1.4986418	2.975235	0.3632767
TrB0306W	TRIREDRAFT_122139	106621	2.39	1.0163742	1.7850621	0.41411823
TrB0324W	TRIREDRAFT_78463	32415	2.32	3.1767337	0.6135792	1.470047
TrB0334W	TRIREDRAFT_62747	68698	2.23	0.52220553	3.1596534	1.4490787
TrB0338C	TRIREDRAFT_107938	126592	3.07	1.8595073	0.77294415	-0.43741497
TrB0370W	TRIREDRAFT_122102	94925	2.9	1.4423702	1.3097955	-0.1510451
TrB0396C	TRIREDRAFT_122091	135659	2.42	1.2489675	-0.17963561	-1.3474435
TrB0439C	TRIREDRAFT_107835	32321	5.16	0.3908287	1.1965352	-3.5730834
TrB0440W	TRIREDRAFT_62171	5300	4.25	-0.23508663	0.3180708	-4.1686673
TrB0449W	TRIREDRAFT_4109	5292	3.09	2.3840756	-0.57776946	-1.2806392
TrB0450W	TRIREDRAFT_122076	139959	3.18	0.5424728	1.5989789	-1.0410024
TrB0471W	TRIREDRAFT_107805	126470	1.32	2.007436	0.07939529	0.7664202
TrB0473C	0	0	2.92	3.0347314	-0.4575787	-0.3431181
TrB0474W	TRIREDRAFT_107802	67719	3.73	0.5593342	0.963321	-2.2076082
TrB0490C	TRIREDRAFT_78340	139945	2.35	2.3473837	0.25191337	0.25265437
TrB0505W	TRIREDRAFT_122048	23456	2.15	0.8214885	0.55751085	-0.7663397
TrB0532C	TRIREDRAFT_107743	126416	2.43	1.2510157	0.1310694	-1.0480599
TrB0581W	TRIREDRAFT_62153	69465	2.45	1.2566667	3.1229982	1.9312943
TrB0599C	TRIREDRAFT_78226	121744	3.05	2.1671622	0.5053716	-0.3788183
TrB0605W	TRIREDRAFT_78223	139895	1.33	3.132783	0.24951671	2.0513248
TrB0638W	TRIREDRAFT_121968	94624	-0.57	0.91948414	0.5415183	2.033523
TrB0667-2W	0	0	1.58	2.300255	-0.3917266	0.3244825
TrB0691C	TRIREDRAFT_60616	137069	3.61	2.821804	0.93033177	0.14374718
TrB0693W	TRIREDRAFT_61292	52168	2.21	2.6064005	-0.115581445	0.2768664
TrB0697C	TRIREDRAFT_22164	98617	2.79	1.3328439	2.1221583	0.66441905
TrB0737W	TRIREDRAFT_121556	123153	4.05	2.157988	0.09092037	-1.8044963
TrB0744C	TRIREDRAFT_47611	141170	2.13	1.6462009	0.70126367	0.21955347
TrB0764C	TRIREDRAFT_61042	8232	0.73	2.0055661	-0.82545143	0.45288175
TrB0836C	TRIREDRAFT_60981	110048	2.34	0.21409312	0.40785342	-1.7156522
TrB0858W	TRIREDRAFT_77547	141126	1.29	3.2032163	-4.5775714	-2.6669593
TrB0951W	TRIREDRAFT_61212	129489	2.8	3.9365401	0.57978594	1.7160004
TrB0962W	TRIREDRAFT_107031	129479	1.93	2.0684717	0.026136307	0.16643539
TrB0997W	TRIREDRAFT_107068	78625	3.12	5.8725066	-0.14909248	2.6067429
TrB1025W	TRIREDRAFT_121693	78671	1.83	2.6455677	-1.1175799	-0.30597997
TrB1040C	TRIREDRAFT_77706	77999	2.03	2.5652437	0.29243273	0.8229402
TrB1043C	TRIREDRAFT_39911	7990	1.64	2.9903703	-0.7327237	0.6226389
TrB1055W	TRIREDRAFT_61076	78040	0.98	2.1490676	0.0762349	1.2405174
TrB1077C	TRIREDRAFT_47897	109810	2.08	-0.03554708	3.1695898	1.0544928
TrB1082C	TRIREDRAFT_77739	98182	0.96	2.1362686	0.06413652	1.2401443
TrB1087W	TRIREDRAFT_77743	24627	2.46	1.3198225	-0.17705706	-1.3170075
TrB1098C	TRIREDRAFT_77749	98167	-0.02	2.852344	-0.888342	1.9853977
TrB1130W	TRIREDRAFT_124115	92198	2.81	1.6379925	1.4706838	0.3009138
TrB1169C	TRIREDRAFT_123735	103555	2.38	1.5562567	0.67859614	-0.1451683
TrB1176W	TRIREDRAFT_81586	124902	4.63	-0.11599985	0.7848702	-3.9604168
TrB1197W	TRIREDRAFT_40346	89152	1.65	2.5641623	0.06370779	0.9815337
TrB1230W	0	89041	1.28	2.870629	-0.17228948	1.416605
TrB1302C	TRIREDRAFT_79708	141970	1.34	2.0133598	-0.25663137	0.41714334
TrB1304W	TRIREDRAFT_64820	131433	0.64	2.3595042	-0.7748058	0.9411813
TrB1316C	TRIREDRAFT_79694	100940	2.78	1.7710003	0.7243243	-0.28675884
TrB1336W	TRIREDRAFT_64485	83120	2.56	2.6654668	-0.22188279	-0.11555336
TrB1337C	TRIREDRAFT_64437	82873	2.24	2.6710942	-0.21219726	0.22200483
TrB1340W	TRIREDRAFT_49898	112544	2.05	4.753959	-1.0033321	1.7016076
TrB1343C	TRIREDRAFT_79671	112537	3.97	5.1365795	1.0982777	2.2634833
TrB1359W	TRIREDRAFT_122745	137904	0.44	2.5395484	-0.28927064	1.8055869
TrB1361W	TRIREDRAFT_64561	83250	2.37	0.8551527	1.1187011	-0.39205304
TrB1369C	TRIREDRAFT_79644	137900	3.03	2.3071282	0.31318644	-0.40562543
TrB1370C	TRIREDRAFT_49864	137899	3.86	3.7066188	0.60260195	0.44996428
TrB1391C	TRIREDRAFT_49832	100846	0.86	2.5674129	-0.34017792	1.3704365
TrB1403C	TRIREDRAFT_71791	82901	-0.59	1.2499489	0.2643196	2.1027007
TrB1410C	TRIREDRAFT_122717	123899	2.11	1.3971277	0.44311392	-0.2705434
TrB1428C	TRIREDRAFT_64832	43526	2.87	3.3906617	-0.30175442	0.21901609
TrB1432C	TRIREDRAFT_64421	9804	1.97	2.3375635	0.17645572	0.542239
TrB1446C	TRIREDRAFT_109045	131300	3.58	1.6569556	0.40146333	-1.5214776
TrB1498C	TRIREDRAFT_64696	83126	2.09	1.8826208	0.7207635	0.5120613
TrB1500W	TRIREDRAFT_4622	9743	0.38	2.0939224	-1.1221933	0.5963569
TrB1502W	TRIREDRAFT_79487	100700	2.92	1.4913571	1.5815741	0.15477079
TrB1504C	TRIREDRAFT_108985	82886	0.62	3.543078	-0.24518569	2.6756806
TrB1510W	TRIREDRAFT_64545	83244	1.97	2.2795334	0.9251296	1.2321764
TrB1511W	TRIREDRAFT_64498	83051	1.54	2.3219273	-0.4523673	0.32488656
TrB1537C	TRIREDRAFT_22718	25477	2.3	1.7160581	0.38059193	-0.20128009
TrB1555C	TRIREDRAFT_64869	82946	0.95	5.4237914	0.009210973	4.4850273
TrB1563C	TRIREDRAFT_122630	100621	2.19	1.2678224	1.0145503	0.09099631
TrB1586W	TRIREDRAFT_123577	11480	2.78	1.766359	0.7802939	-0.23683426
TrB1595W	TRIREDRAFT_123572	26276	3.72	0.7010056	1.4545282	-1.5606391
TrB1600C	TRIREDRAFT_68036	87945	1.86	5.162955	-3.2958717	0.005393566
TrB1638W	TRIREDRAFT_123550	103027	3.7	1.8850255	-0.637217	-2.4539523
TrB1650W	TRIREDRAFT_67868	87858	2.76	1.0824405	-0.91942394	-2.598239
TrB1672W	TRIREDRAFT_67902	103075	2.44	1.5454075	0.39585802	-0.49874377
TrB1698C	TRIREDRAFT_67844	103113	2.23	3.5370264	0.24022453	1.5480257
TrB1718W	TRIREDRAFT_67931	11591	3.24	2.082896	1.9857128	0.83296424
TrB1733C	0	88145	0.6	2.0689976	-0.58230525	0.88833827
TrB1748W	TRIREDRAFT_82667	105289	1.44	-0.74422413	0.14556989	-2.0423295
TrB1778C	TRIREDRAFT_124157	92540	2.91	2.3946092	0.10621922	-0.41250974
TrB1808W	TRIREDRAFT_23292	26479	2.04	-0.025243865	0.8822629	-1.1846696
TrB1842C	TRIREDRAFT_68990	89596	1.92	2.2604916	-0.93234444	-0.59003943
TrB1879W	TRIREDRAFT_123832	103637	3.05	1.41776	1.4967885	-0.13227758
TrB1902C	TRIREDRAFT_111494	89610	1.28	4.544235	-2.2111335	1.0571617
TrB1903W	TRIREDRAFT_39426	51868	0.82	2.4343739	-1.1930538	0.4188826
TrB1947W	0	0	4.16	3.072513	1.111896	0.02500178
TrB1951W	TRIREDRAFT_111442	38774	4.22	-1.5463592	-0.68786734	-6.4575977
TrC0036C	TRIREDRAFT_112230	92422	2.09	3.105314	-1.3917477	-0.3743669
TrC0040W	TRIREDRAFT_112233	92458	1.86	2.1460295	0.06318565	0.34734982
TrC0059W	TRIREDRAFT_72788	134774	2.05	0.3785031	-0.34508193	-2.0212712
TrC0080W	TRIREDRAFT_43161	91288	4.09	-1.1950632	2.848539	-2.4366083
TrC0099C	TRIREDRAFT_23382	143101	4.86	-1.3022596	1.0220735	-5.136256
TrC0105W	TRIREDRAFT_52446	116035	2.01	1.2337792	0.4294088	-0.3467367
TrC0149C	TRIREDRAFT_40156	64485	2.52	1.1817831	0.61101633	-0.7271509
TrC0150C	TRIREDRAFT_69998	91298	2.17	1.5750965	0.8113842	0.2138674
TrC0151C	TRIREDRAFT_82150	116076	2.27	1.386731	0.8176082	-0.066965915
TrC0153W	TRIREDRAFT_108381	78902	2.23	3.3502145	0.39516708	1.5166312
TrC0204W	TRIREDRAFT_49038	130009	2.05	2.9798632	-0.687298	0.24434985
TrC0206W	TRIREDRAFT_63011	79192	3.46	3.6711695	0.5022489	0.7151226
TrC0232W	TRIREDRAFT_22535	78691	2.01	1.7473428	1.29597	1.0379554
TrC0241C	TRIREDRAFT_22532	141332	2.18	0.8906143	1.3246162	0.03969219
TrC0256C	TRIREDRAFT_108278	35401	0.54	2.107057	-0.90152323	0.66695726
TrC0264W	TRIREDRAFT_22527	79287	2.03	0.7658028	1.4648176	0.20374864
TrC0268C	TRIREDRAFT_78773	141324	2.19	1.3652418	-0.07790363	-0.89785725
TrC0274C	TRIREDRAFT_78765	98998	2.86	2.6201918	-0.8139262	-1.0561976
TrC0275C	TRIREDRAFT_122296	24912	2.42	2.5676675	-0.3792862	-0.23649669
TrC0305C	TRIREDRAFT_108227	8492	3.69	2.4976428	1.6330091	0.43758905
TrC0306C	TRIREDRAFT_78738	141307	2.63	3.0561013	-1.1809592	-0.75728124
TrC0324W	TRIREDRAFT_122271	98934	1.32	2.4422078	-0.3377989	0.78352046
TrC0325W	0	79378	3.86	2.882204	2.6463542	1.6674962
TrC0329-2W	0	0	1.48	2.4776597	-0.22962122	0.7657991
TrC0329W	TRIREDRAFT_62780	79027	1.92	2.365311	0.41209155	0.85543466
TrC0375W	TRIREDRAFT_4240	79239	2.68	-0.6627996	1.6523327	-1.6861545
TrC0399W	TRIREDRAFT_122240	141274	2.35	1.0419645	1.408186	0.10170167
TrC0407W	TRIREDRAFT_108133	78753	2.41	1.3537649	0.3949049	-0.6572863
TrC0416C	TRIREDRAFT_63204	35286	2.69	2.2723663	-1.2132117	-1.6268915
TrC0440C	TRIREDRAFT_48792	24838	1.57	2.3421662	-0.77365553	-0.002137267
TrC0441C	TRIREDRAFT_78591	98783	2.31	3.4094238	-1.2909188	-0.19465524
TrC0442W	TRIREDRAFT_48788	35261	2.6	3.5830884	-0.92861164	0.052487627
TrC0447C	TRIREDRAFT_63200	8372	2.28	3.1297946	-0.4539454	0.39333045
TrC0535C	TRIREDRAFT_75128	135722	1.65	2.1776848	-0.040359758	0.48300195
TrC0547W	TRIREDRAFT_75105	95101	2.49	-0.25973573	1.6065035	-1.1410449
TrC0561C	TRIREDRAFT_120290	135738	2.09	1.414021	2.3888214	1.7090341
TrC0563C	TRIREDRAFT_55114	126703	2.24	1.205972	0.7205056	-0.31080073
TrC0600W	TRIREDRAFT_21534	95183	2.01	0.78328943	0.8216494	-0.40315035
TrC0638C	0	72003	3.11	2.675519	0.4141674	-0.019734448
TrC0643C	TRIREDRAFT_55534	71688	3.95	2.138518	2.0415103	0.2325598
TrC0645W	TRIREDRAFT_55279	32575	2.7	1.2067351	1.5235943	0.026477827
TrC0655C	TRIREDRAFT_55055	135784	3.02	2.5898674	0.6305857	0.19747393
TrC0689W	TRIREDRAFT_2399	5605	1.85	2.1157787	-0.38000762	-0.10972711
TrC0702W	TRIREDRAFT_55443	117506	1.69	2.547706	-0.05353311	0.8047215
TrC0742W	0	121953	2.59	3.290376	0.29760218	1.001583
TrC0763C	TRIREDRAFT_39637	106970	2.84	2.71451	1.5618585	1.4366323
TrC0796C	TRIREDRAFT_35768	63806	2.18	3.4745142	-0.14971274	1.1402677
TrC0805W	TRIREDRAFT_74854	107015	3.24	3.6081781	-0.42784706	-0.060518637
TrC0809W	TRIREDRAFT_120160	95416	1.46	-0.76512957	-0.5471665	-2.7747052
TrC0813W	TRIREDRAFT_103745	32716	2.18	1.7450846	1.1169169	0.68456286
TrC0821W	TRIREDRAFT_120154	107032	3.45	2.4858644	1.3114159	0.35027084
TrC0867W	TRIREDRAFT_74797	95477	3.5	2.4512384	1.0022299	-0.04689076
TrC0872W	TRIREDRAFT_44878	107096	1.46	2.1476758	0.22990201	0.9138179
TrC0883C	TRIREDRAFT_120125	71888	2.34	1.5623446	-0.3500939	-1.1299771
TrC0886C	TRIREDRAFT_44868	95508	2.12	0.98469085	0.97974825	-0.15300682
TrC0888W	TRIREDRAFT_103671	32777	3.16	0.6403048	0.8677368	-1.6506628
TrC0891C	TRIREDRAFT_103669	70417	3.81	1.765213	1.724741	-0.32242256
TrC0912W	TRIREDRAFT_120114	5793	4.92	1.3825077	1.6347353	-1.9048212
TrC0921W	TRIREDRAFT_74751	95542	2.57	2.281562	0.29653972	0.006621551
TrC0955W	TRIREDRAFT_21452	140199	3.77	1.8903128	1.935501	0.051412463
TrC0964C	TRIREDRAFT_120079	95607	1.21	2.2218516	1.51174E-4	1.0162085
TrC0967C	TRIREDRAFT_55375	23740	2.34	1.6072189	1.7909198	1.0612905
TrC1041-2C	0	0	1.72	2.017465	0.60042816	0.8942072
TrC1046C	TRIREDRAFT_30455	90481	3.18	1.8773067	1.42989	0.12788966
TrC1048C	TRIREDRAFT_103517	90576	2.25	1.5060624	0.444235	-0.2951718
TrC1059W	TRIREDRAFT_103506	134121	1.97	2.8139806	0.04977439	0.8969075
TrC1070C	TRIREDRAFT_44700	139153	1.16	3.1238909	0.41621983	2.3810375
TrC1073C	0	120858	1.81	2.2708595	0.4744458	0.94029063
TrC1074C	TRIREDRAFT_21426	90689	1.96	2.0717845	0.7335492	0.84258485
TrC1107C	TRIREDRAFT_55627	92925	2.06	0.94949204	0.99384624	-0.11849881
TrC1111W	TRIREDRAFT_74570	92942	1.6	2.020496	0.3946789	0.81183934
TrC1135W	TRIREDRAFT_59302	128864	2.17	1.4626131	0.7250947	0.015377705
TrC1185W	TRIREDRAFT_106147	118390	2.46	2.3666892	0.43983084	0.34743452
TrC1186C	TRIREDRAFT_3397	76109	2.88	1.8868748	0.68626446	-0.3021203
TrC1229C	TRIREDRAFT_59740	109177	2.1	2.437233	0.1026715	0.4374141
TrC1287-2C	0	0	2.12	1.0202996	0.58494365	-0.5153341
TrC1322W	TRIREDRAFT_106029	7341	3.62	2.3861184	-0.04696607	-1.2792575
TrC1324C	TRIREDRAFT_121206	136624	2.86	2.041427	1.1588305	0.34138423
TrC1332W	TRIREDRAFT_22009	24377	2.45	2.2278922	0.36196873	0.13856469
TrC1356C	TRIREDRAFT_33582	55130	2.25	1.3700569	0.83920074	-0.04306771
TrC1379C	TRIREDRAFT_59624	75730	2.38	1.9501173	-0.09207653	-0.5266693
TrC1426C	TRIREDRAFT_121163	108979	2.85	0.38246882	1.3012644	-1.166029
TrC1466C	TRIREDRAFT_3292	75688	3.23	-0.9294115	0.9082673	-3.2503898
TrC1467W	TRIREDRAFT_105894	34162	2.87	2.8490052	-0.092041016	-0.11731532
TrC1501W	TRIREDRAFT_105863	64818	2.95	2.9222689	-0.10599388	-0.13783547
TrD0033W	TRIREDRAFT_80654	26117	2.53	1.9337296	-0.7691593	-1.3670069
TrD0051W	0	0	2.44	0.6756668	0.69543004	-1.0653465
TrD0062W	TRIREDRAFT_123261	102458	2.87	1.0359349	2.4039295	0.5718346
TrD0091W	TRIREDRAFT_80607	102440	1.86	2.554319	-0.40414548	0.29039925
TrD0104W	TRIREDRAFT_66604	11060	2.15	1.627324	0.8784477	0.3585553
TrD0105C	TRIREDRAFT_110238	37773	2.85	3.0620522	-0.27337432	-0.061796837
TrD0118W	0	50094	2.63	1.8375248	1.3983668	0.60536647
TrD0139C	TRIREDRAFT_5088	37744	3.11	1.7818315	0.19439612	-1.1331385
TrD0176W	TRIREDRAFT_110173	86288	4.94	2.0236635	1.5708857	-1.3407403
TrD0178W	TRIREDRAFT_110171	142425	3.14	4.7265654	-0.48929057	1.1009662
TrD0243C	TRIREDRAFT_122974	101539	2.54	1.1162239	1.7887539	0.36666355
TrD0276C	TRIREDRAFT_22881	101512	2.07	3.3870432	-0.71412677	0.6058552
TrD0299W	TRIREDRAFT_122993	142146	0.78	2.2878466	0.18900889	1.69216
TrD0326W	TRIREDRAFT_109747	101467	2.59	1.3494	0.17432958	-1.0662175
TrD0333W	TRIREDRAFT_65743	10273	2.16	3.2662292	0.09120914	1.1934292
TrD0349C	TRIREDRAFT_80168	25748	2.3	2.9676533	-1.1637181	-0.50088316
TrD0350W	TRIREDRAFT_65760	101433	1.46	2.0675364	-1.0087086	-0.40174547
TrD0359W	TRIREDRAFT_65948	10248	2.31	1.2539765	0.039860547	-1.0124624
TrD0360W	TRIREDRAFT_66041	142123	2.69	1.9277996	2.0508003	1.2863393
TrD0370W	TRIREDRAFT_65921	101402	0.32	2.1193368	-0.2832101	1.5121247
TrD0380C	TRIREDRAFT_65817	37010	2.69	3.0547965	-0.6015603	-0.23437178
TrD0408C	0	124104	2.68	3.5192149	-0.59053576	0.2501464
TrD0409C	TRIREDRAFT_65949	101370	3.68	3.5669217	0.26513162	0.14724307
TrD0419C	TRIREDRAFT_109835	36977	1.77	2.4719234	-0.07630673	0.62571305
TrD0442C	TRIREDRAFT_80243	101342	3.4	2.6396055	0.5999349	-0.16158682
TrD0448W	TRIREDRAFT_65891	84097	3.06	1.1780524	2.0610194	0.18065831
TrD0469W	TRIREDRAFT_109872	131704	2.3	1.2366006	0.7716968	-0.290907
TrD0572W	0	11188	3.84	1.7402393	0.001304439	-2.0959208
TrD0624C	TRIREDRAFT_110430	87089	1.98	-0.72951114	-0.6805559	-3.3862698
TrD0641W	TRIREDRAFT_110415	11246	2.23	1.3545719	0.5676677	-0.30880946
TrD0645W	TRIREDRAFT_110409	11249	-0.08	2.014541	-0.89279085	1.1977973
TrD0654C	TRIREDRAFT_80716	138585	1.46	2.6971302	-0.05037314	1.1894667
TrD0664W	TRIREDRAFT_50947	138591	2.42	2.3242605	-0.2599034	-0.35613653
TrD0682C	0	11280	4.65	2.8908057	1.9500552	0.19572301
TrD0685C	TRIREDRAFT_66928	37999	1.72	2.4507174	0.46112886	1.1956375
TrD0690C	TRIREDRAFT_123293	114328	3.26	2.714895	1.5793316	1.0318842
TrD0692W	TRIREDRAFT_110362	38006	2.16	1.040976	-0.14458625	-1.2599719
TrD0728C	TRIREDRAFT_74323	84962	1.55	2.507673	-0.28149933	0.67411625
TrD0729C	0	0	1.7	2.0404568	0.21265005	0.54911816
TrD0737C	TRIREDRAFT_119887	138263	2.23	0.5692026	0.9242487	-0.737066
TrD0745W	TRIREDRAFT_2100	37295	4.21	2.7046103	0.7766053	-0.73005044
TrD0752W	TRIREDRAFT_119896	138254	2.7	2.7124891	-0.06539974	-0.054951843
TrD0755W	TRIREDRAFT_103230	10530	2.55	2.0484896	0.10456103	-0.40125147
TrD0759W	TRIREDRAFT_53529	84883	0.56	2.069694	-0.76893204	0.7405921
TrD0765W	TRIREDRAFT_31551	46320	2.75	1.2277764	0.48899418	-1.0359411
TrD0840C	0	132014	0.85	2.302335	-0.764425	0.6829218
TrD0842C	TRIREDRAFT_54736	101668	1.47	2.463044	-0.110372506	0.885552
TrD0846W	TRIREDRAFT_74462	37219	2.22	0.613705	1.7385215	0.13162716
TrD0873W	TRIREDRAFT_53525	84648	3.16	2.754292	-0.313958	-0.7198439
TrD0881W	TRIREDRAFT_119956	119933	1.09	-0.71069074	-0.57821715	-2.3777606
TrD0927C	TRIREDRAFT_71468	113206	1.11	2.3965816	-0.8834092	0.40662497
TrD0986C	TRIREDRAFT_121098	104845	3.62	0.9180118	1.8328012	-0.87333894
TrD0996W	TRIREDRAFT_58356	92333	2.55	-1.3515261	0.15809739	-3.741908
TrD1009C	TRIREDRAFT_58561	92315	0.45	2.2820592	-2.143775	-0.3141323
TrD1044C	TRIREDRAFT_108914	130968	2.93	1.2395871	1.2187344	-0.47501183
TrD1058C	TRIREDRAFT_63967	82112	3.75	1.8621966	1.9591821	0.07448397
TrD1068C	TRIREDRAFT_108898	82071	0.84	2.0730681	-1.6405574	-0.41203654
TrD1069W	TRIREDRAFT_63955	82371	2.46	2.1281521	-0.055845648	-0.38436204
TrD1075C	0	0	2.25	2.6298265	-0.4004762	-0.0166289
TrD1086W	TRIREDRAFT_79373	100385	2.33	1.1051848	1.0606114	-0.16498311
TrD1121C	TRIREDRAFT_64112	36348	2.07	1.5090531	0.10457691	-0.45881814
TrD1124W	TRIREDRAFT_79345	137728	1.15	2.46179	-0.45893142	0.85376364
TrD1149C	TRIREDRAFT_122571	141801	1.73	2.7256358	-0.26701334	0.7303852
TrD1163W	TRIREDRAFT_64023	141804	2.03	0.8272846	1.3561755	0.15304962
TrD1171C	TRIREDRAFT_108793	36389	0.49	2.085932	-0.4685645	1.131214
TrD1181W	TRIREDRAFT_108781	36398	2.83	0.44575563	1.6935608	-0.6943954
TrD1193C	TRIREDRAFT_64010	82033	3.62	2.6688774	0.54997593	-0.40030572
TrD1229W	TRIREDRAFT_64345	82604	1.34	2.331806	-0.063162476	0.9277317
TrD1258C	TRIREDRAFT_79222	36459	3.36	1.5854658	-0.36455792	-2.1349213
TrD1261W	TRIREDRAFT_122511	100583	-0.03	1.7052814	-2.1772614	-0.43872792
TrD1269W	TRIREDRAFT_64370	41760	1.15	2.575242	-1.8982477	-0.47302654
TrD1296C	TRIREDRAFT_64288	82217	-2.01	2.7971194	-0.51393807	4.291438
TrD1347W	TRIREDRAFT_124198	125468	4.73	-0.3729636	4.308517	-0.79539645
TrD1389W	TRIREDRAFT_70172	39450	3.2	4.1620445	0.8481853	1.8076148
TrD1396W	TRIREDRAFT_70191	134546	2.65	0.8846309	1.1187056	-0.6442509
TrD1403C	TRIREDRAFT_38372	91733	1.12	2.4594922	-0.2610792	1.0774034
TrE0017C	TRIREDRAFT_70988	133945	3.5	3.2290022	-0.41359094	-0.68040174
TrE0018C	TRIREDRAFT_112596	38918	0.45	2.3918626	-1.6143601	0.32970604
TrE0036C	TRIREDRAFT_111875	91282	5.33	2.4438653	3.880943	0.99765563
TrE0055W	TRIREDRAFT_82068	104376	2.21	0.07923046	1.6305408	-0.4984172
TrE0061C	TRIREDRAFT_69816	12593	2.5	0.26522434	1.1115144	-1.1243619
TrE0083C	TRIREDRAFT_111927	39243	2.32	1.3751957	1.0027373	0.058368523
TrE0157C	TRIREDRAFT_66421	86248	4.59	2.0455205	0.7346136	-1.8075913
TrE0159C	0	85949	2.09	1.063391	0.03630634	-0.9925876
TrE0160C	TRIREDRAFT_66276	37666	1.92	-0.20780733	-0.72442734	-2.8555315
TRE0165-2W	0	0	2.55	3.505527	-1.628809	-0.6750871
TrE0217C	TRIREDRAFT_30578	132479	2.55	1.3022256	0.109181836	-1.1393565
TrE0225C	TRIREDRAFT_109980	85943	2.48	0.659944	0.67749447	-1.1427546
TrE0238C	TRIREDRAFT_50607	102202	2.64	1.5182235	2.3274875	1.2050586
TrE0252C	TRIREDRAFT_66218	86173	2.0	2.3565516	-0.8061615	-0.45161355
TrE0265W	TRIREDRAFT_123124	40526	2.03	0.8495696	0.83524615	-0.3421483
TrE0277C	TRIREDRAFT_123126	132435	2.48	2.3800762	0.22776638	0.13118635
TrE0278W	0	86179	2.37	1.4576852	1.0372264	0.12942313
TrE0285C	TRIREDRAFT_123131	138392	3.39	2.2261238	0.76238966	-0.40043887
TrE0307C	TRIREDRAFT_80403	102147	2.62	1.9568083	0.9210544	0.2552459
TrE0315W	TRIREDRAFT_50647	102137	2.52	0.8157262	1.4892523	-0.21506894
TrE0325C	TRIREDRAFT_123149	142356	3.25	2.8604085	-0.014192415	-0.40242752
TrE0348C	TRIREDRAFT_66432	86104	3.76	3.0912025	-0.3623322	-1.0301358
TrE0351C	0	124341	2.38	3.756893	-1.2513947	0.12355119
TrE0352W	TRIREDRAFT_110088	132373	3.0	2.4057412	0.35232025	-0.23729812
TrE0363W	TRIREDRAFT_123174	113686	2.09	0.61187786	1.0579668	-0.41850418
TrE0389C	TRIREDRAFT_31733	139060	2.03	1.5771339	0.3706841	-0.079871476
TrE0390W	TRIREDRAFT_52208	103910	2.17	1.4152793	0.5649682	-0.18908143
TrE0445W	TRIREDRAFT_69287	12286	3.58	1.6027052	1.8401865	-0.14107268
TrE0452C	0	125015	2.04	0.9247754	1.1650777	0.049003758
TrE0453C	TRIREDRAFT_81884	103979	2.47	0.94230396	1.4344298	-0.09023812
TrE0468W	TRIREDRAFT_41001	90105	1.05	2.0415075	-0.15298748	0.83747476
TrE0508W	TRIREDRAFT_69282	90357	3.4	1.5548286	-2.6639392	-4.512699
TrE0533C	TRIREDRAFT_73516	135214	3.68	2.5340207	-0.7088384	-1.8506444
TrE0534W	TRIREDRAFT_53777	125607	2.83	0.9061172	1.2111963	-0.70828956
TrE0543W	TRIREDRAFT_53091	125614	2.99	2.3864145	-0.5272875	-1.1311195
TrE0547W	TRIREDRAFT_53818	125618	2.09	1.3036406	0.98345834	0.1941411
TrE0572C	TRIREDRAFT_53153	125645	1.82	-0.92318904	-0.7182917	-3.4620516
TrE0599W	TRIREDRAFT_21129	105389	2.45	1.6844922	1.0326021	0.2697576
TrE0611C	TRIREDRAFT_102458	68022	1.19	2.124343	-0.29401532	0.6375259
TrE0612W	TRIREDRAFT_53722	4534	1.12	3.7936716	-1.7863369	0.88519514
TrE0643W	TRIREDRAFT_43671	93825	3.75	-1.0545975	0.9637229	-3.837367
TrE0652W	TRIREDRAFT_119578	105436	3.1	1.1421965	2.0496137	0.09277036
TrE0689W	TRIREDRAFT_71259	93893	3.37	2.7824218	-5.25044E-4	-0.59156656
TrE0696W	TRIREDRAFT_30969	125753	2.43	2.3327432	0.07221636	-0.026914788
TrE0704W	TRIREDRAFT_73678	135283	4.0	2.3836732	1.6275457	0.008801628
TrE0705W	TRIREDRAFT_54525	31668	1.68	2.4614885	-1.012409	-0.23026125
TrE0717W	TRIREDRAFT_73690	93931	2.06	1.8138461	-0.15586285	-0.40168723
TrE0724C	TRIREDRAFT_119616	105536	2.53	1.8887479	0.3564477	-0.2844276
TrE0729C	TRIREDRAFT_102555	125783	2.84	3.7073338	-0.8561204	0.010664352
TrE0730W	TRIREDRAFT_53027	31687	2.65	1.6885892	0.621473	-0.3425441
TrE0736C	TRIREDRAFT_102561	31692	2.64	3.8287466	-1.7922697	-0.6013096
TrE0747C	TRIREDRAFT_119623	93962	1.63	2.644792	-0.6971929	0.315929
TrE0759C	TRIREDRAFT_102582	68086	2.42	2.1600368	-0.2246511	-0.48947668
TrE0778W	TRIREDRAFT_53495	125828	3.41	1.9796665	-0.72796506	-2.1581388
TrE0788-2C	0	0	2.25	2.0915394	-0.6879449	-0.8425707
TrE0788C	TRIREDRAFT_102607	68783	2.67	2.6990473	-0.90941757	-0.88390607
TrE0828W	TRIREDRAFT_102641	67983	1.96	2.3449621	-0.0909037	0.29866582
TrE0830W	TRIREDRAFT_54868	67968	1.93	2.1591167	0.24261808	0.47208452
TrE0844W	TRIREDRAFT_73809	139701	2.41	1.8616663	-0.81412935	-1.3655972
TrE0849W	TRIREDRAFT_73815	94088	2.53	1.8702897	1.317829	0.6574176
TrE0856W	TRIREDRAFT_55005	31785	2.46	2.4014757	0.25941083	0.20419697
TrE0859-2C	0	0	2.46	2.97896	-0.77033204	-0.25264275
TrE0873C	TRIREDRAFT_53647	4758	2.74	0.8975175	0.9991946	-0.8401882
TrE0925C	TRIREDRAFT_43974	94181	4.62	2.9922004	2.0641813	0.43320847
TrE0951W	0	4819	2.65	2.358928	0.29532284	0.008294453
TrE0954C	TRIREDRAFT_102744	125983	2.73	1.7103951	0.3099245	-0.7097866
TrE0979C	TRIREDRAFT_73961	68296	1.49	2.4341457	-0.0655103	0.8833169
TrE0997W	TRIREDRAFT_73975	23276	2.04	1.098286	1.2760087	0.33399338
TrE1011C	TRIREDRAFT_119742	105903	2.05	1.3410048	0.5615455	-0.14480437
TrE1015W	TRIREDRAFT_53314	68700	3.1	0.14462498	1.7312679	-1.2221042
TrE1018W	TRIREDRAFT_53569	31917	1.3	-0.5403161	-0.60742366	-2.4451113
TrE1051W	TRIREDRAFT_53239	67518	2.34	2.3417356	-0.13873306	-0.13912392
TrE1078W	TRIREDRAFT_74060	121632	1.81	-0.14061128	-1.5525882	-3.5025597
TrE1083C	TRIREDRAFT_119767	23311	1.41	3.3440597	-0.5960885	1.3388457
TrE1084C	0	0	1.39	0.2763209	-1.1516843	-2.261491
TrE1085W	TRIREDRAFT_1941	126099	2.91	1.215446	-0.7959997	-2.4937305
TrE1093W	TRIREDRAFT_53172	126106	3.06	3.0507257	0.39012146	0.38546705
TrE1097W	TRIREDRAFT_71363	23314	0.75	2.0176926	-0.8763571	0.39623234
TrE1111W	TRIREDRAFT_53106	69215	2.46	1.7946929	-0.71896684	-1.3855528
TrE1113W	TRIREDRAFT_1959	31994	0.97	2.207612	-1.3040917	-0.062751755
TrE1115W	TRIREDRAFT_119779	139810	3.09	2.1283488	0.12234551	-0.8396193
TrE1130C	TRIREDRAFT_53430	126143	2.08	-1.226792	1.7413161	-1.5630101
TrE1139W	TRIREDRAFT_102904	4983	3.05	0.55666286	3.8858924	1.3943383
TrE1145W	TRIREDRAFT_102910	68345	0.52	2.4823716	0.26653892	2.225219
TrE1159W	TRIREDRAFT_102920	48843	1.85	2.3589926	-0.39603376	0.11614539
TrE1170W	TRIREDRAFT_119796	94464	2.48	1.9493258	0.23669739	-0.29353312
TrE1188W	TRIREDRAFT_28928	139829	3.54	3.1912441	1.0489657	0.7019012
TrE1196W	TRIREDRAFT_53561	68136	4.11	2.5190015	1.4819927	-0.1045961
TrE1197C	TRIREDRAFT_119805	121662	2.37	2.179431	-0.15287481	-0.34141377
TrE1208W	0	23349	2.15	2.2116241	0.082686834	0.1394873
TrE1235W	TRIREDRAFT_38640	5061	3.81	2.5613322	0.5563717	-0.6911887
TrE1244W	TRIREDRAFT_21306	67482	2.01	1.4331676	1.2330788	0.6572829
TrE1255W	TRIREDRAFT_53079	70020	3.37	3.7554111	-1.4841818	-1.100283
TrE1258C	TRIREDRAFT_74187	23367	3.78	3.741382	0.17173524	0.13092852
TrE1261W	TRIREDRAFT_119826	69545	2.24	2.6628926	-1.495314	-1.0674496
TrE1262C	TRIREDRAFT_53824	126263	4.1	1.6436138	-0.7537332	-3.2064717
TrE1267W	TRIREDRAFT_74194	121678	2.45	1.3954091	-0.03916488	-1.0928142
TrE1290W	TRIREDRAFT_74214	126284	2.32	1.5925065	0.22010747	-0.51227236
TrF0055C	TRIREDRAFT_64920	132334	4.18	-0.18019211	0.8681221	-3.493714
TrF0056W	TRIREDRAFT_109234	124330	3.63	2.1454172	1.746621	0.26677358
TrF0087W	TRIREDRAFT_4744	85666	3.81	4.0563955	0.31995133	0.56641877
TrF0099W	TRIREDRAFT_122795	85523	1.88	4.4702163	-2.487327	0.10619867
TrF0104W	0	0	2.45	1.4516535	0.17618026	-0.81806064
TrF0109W	TRIREDRAFT_109275	120040	3.05	1.5402925	1.2468406	-0.2645696
TrF0114W	TRIREDRAFT_64922	132283	2.79	0.05339416	0.67964005	-2.0523648
TrF0124C	TRIREDRAFT_65147	42983	2.61	2.0052435	-0.61930835	-1.2243029
TrF0298C	TRIREDRAFT_70912	93272	1.91	3.3210826	-0.6862524	0.7271709
TrF0308W	TRIREDRAFT_124296	125581	1.2	3.535888	-0.711333	1.6273997
TrF0316W	TRIREDRAFT_54129	88650	2.07	3.6093903	-1.4346464	0.10839899
TrF0331C	TRIREDRAFT_54226	88640	3.06	0.70846206	2.4114945	0.058783177
TrF0345W	TRIREDRAFT_2071	88598	2.59	1.75736	1.0732656	0.24293052
TrF0389C	TRIREDRAFT_103129	88840	-0.79	4.196619	-3.4568293	1.5297982
TrF0455C	TRIREDRAFT_54616	38438	2.83	2.537628	0.3206398	0.02460471
TrF0472C	TRIREDRAFT_119839	124787	0.77	3.1369255	0.39228687	2.7569325
TrF0527C	TRIREDRAFT_124177	116606	3.52	2.9582558	0.3626299	-0.1952825
TrF0528W	TRIREDRAFT_31227	0	2.73	2.7814415	-0.39766803	-0.3429052
TrF0532W	TRIREDRAFT_70532	92727	2.02	2.0475848	-0.16978145	-0.1399215
TrF0534W	TRIREDRAFT_52701	104994	3.51	2.7089925	0.38585865	-0.41981766
TrF0545W	TRIREDRAFT_124187	13103	2.4	1.0143319	1.1271977	-0.25898397
TrF0583C	TRIREDRAFT_82519	105069	2.0	1.360913	0.3998525	-0.24004811
TrF0599W	TRIREDRAFT_61874	143183	1.82	2.0244331	0.014642676	0.21706818
TrF0644C	TRIREDRAFT_22351	139361	2.23	0.67675585	1.8942543	0.34154296
TrF0693C	TRIREDRAFT_62034	130666	2.32	1.4968835	0.36384803	-0.45673457
TrF0694W	TRIREDRAFT_62057	137544	2.81	2.4907024	0.21229586	-0.103303544
TrF0709C	TRIREDRAFT_3984	51070	2.28	2.2014852	0.06652909	-0.008384637
TrF0727C	TRIREDRAFT_78049	99875	2.07	2.9823365	-0.31492546	0.5997746
TrF0734C	TRIREDRAFT_107502	81180	3.15	3.2013087	1.0373508	1.0871159
TrF0759C	TRIREDRAFT_121877	137520	3.89	1.6632266	0.8597148	-1.367654
TrF0767C	TRIREDRAFT_22331	141597	3.89	0.7439135	2.9001384	-0.24388449
TrF0781C	TRIREDRAFT_48178	25190	2.19	1.3081062	-0.6231965	-1.5017643
TrF0785C	TRIREDRAFT_77998	137505	3.9	4.405236	0.4797579	0.98546386
TrF0786W	TRIREDRAFT_121856	123550	3.63	3.9174654	0.9988774	1.2871759
TrF0798W	TRIREDRAFT_107436	9100	2.26	0.4629239	1.131426	-0.6643699
TrF0829W	TRIREDRAFT_121824	25166	2.2	2.4922392	-1.065292	-0.77774525
TrF0847W	TRIREDRAFT_77915	9055	4.37	3.034622	0.932566	-0.4000721
TrF0852W	TRIREDRAFT_62040	80503	2.68	1.7051457	0.5176797	-0.4616742
TrF0924W	TRIREDRAFT_121774	99637	2.8	2.0252936	0.9916309	0.21745741
TrF0925W	TRIREDRAFT_62041	80392	3.82	3.2362912	0.19693692	-0.38669643
TrF0967C	TRIREDRAFT_47987	99586	3.02	2.7889838	0.12044072	-0.10863287
TrF0969W	TRIREDRAFT_107263	81075	3.41	2.5555172	1.024578	0.17192164
TrF0970W	TRIREDRAFT_121754	111204	3.32	1.6622963	1.8455719	0.19129714
TrF0980C	TRIREDRAFT_61701	8947	1.85	2.324135	-0.60403925	-0.12868604
TrF0981W	TRIREDRAFT_61504	35812	3.93	2.3077455	2.004762	0.38271335
TrF0982C	TRIREDRAFT_3873	80933	1.38	2.383506	0.019070884	1.0197387
TrF1000W	TRIREDRAFT_121743	137407	1.2	-0.62553537	-0.51371926	-2.3401856
TrF1012W	TRIREDRAFT_121739	111165	4.5	-1.5316739	-1.7853805	-7.81874
TrF1013C	TRIREDRAFT_22271	25097	5.25	0.53204966	1.8584584	-2.8572755
TrF1026C	TRIREDRAFT_77770	141501	2.75	-0.026176507	2.183812	-0.5904655
TrF1038C	TRIREDRAFT_110692	125272	3.5	1.8451415	1.1722237	-0.48004007
TrF1045C	TRIREDRAFT_67540	91914	2.85	2.9536524	-0.72665983	-0.6230122
TrF1046C	TRIREDRAFT_81014	104576	3.36	3.2696621	0.26036915	0.16985661
TrF1053W	TRIREDRAFT_110708	43348	4.22	4.4813437	1.3244443	1.5895594
TrF1059C	TRIREDRAFT_123455	91820	3.32	2.7811773	-0.5305331	-1.064871
TrF1101C	TRIREDRAFT_67642	80113	1.52	2.7788167	-0.1039295	1.1580982
TrF1105C	TRIREDRAFT_110761	35681	2.27	1.1408908	1.4052064	0.27383742
TrF1112C	TRIREDRAFT_110767	130289	3.06	0.5759223	0.96889305	-1.5135667
TrF1113C	TRIREDRAFT_110768	52104	2.77	2.8203402	-0.6183445	-0.5696371
TrF1115C	TRIREDRAFT_123475	80242	0.84	2.6616778	-1.3085022	0.511513
TrF1144W	TRIREDRAFT_81089	141482	0.9	2.4537652	-0.2888533	1.2632383
TrF1150C	TRIREDRAFT_81097	111102	2.88	2.3957443	0.36682853	-0.121093735
TrF1158W	TRIREDRAFT_123493	99490	1.92	2.1227849	0.11895242	0.31745812
TrF1161W	TRIREDRAFT_81110	25083	2.95	4.049841	-0.718734	0.3850933
TrF1204C	TRIREDRAFT_67699	80325	1.1	2.614515	-0.35814536	1.1579332
TrG0018C	TRIREDRAFT_111849	90847	1.38	0.75722337	3.25173	2.6308362
TrG0033C	0	63329	1.56	2.5961957	-0.66874856	0.36448953
TrG0049C	TRIREDRAFT_69574	90843	3.1	3.7813272	-1.1184908	-0.43747815
TrG0070W	TRIREDRAFT_52267	125145	2.51	0.8785028	2.2568815	0.6296272
TrG0077W	TRIREDRAFT_69502	134228	1.84	2.774073	-0.467172	0.46993306
TrG0108W	TRIREDRAFT_111762	0	4.27	0.3606817	3.8673944	-0.045542557
TrG0115C	TRIREDRAFT_81972	143068	2.06	0.5975411	0.97520375	-0.4913778
TrG0124W	TRIREDRAFT_41501	54009	-0.14	0.58058125	-2.67708	-1.9562155
TrG0127W	TRIREDRAFT_69625	134273	4.03	-0.26145196	-0.36406088	-4.6543746
TrG0136W	0	90715	2.94	3.1079822	-1.1031299	-0.9363423
TrG0150C	TRIREDRAFT_123650	124777	3.42	1.33756	0.7930656	-1.2851925
TrG0168C	TRIREDRAFT_68279	88244	3.37	3.476253	-0.13194245	-0.025663164
TrG0201C	TRIREDRAFT_111102	133321	2.57	1.5442606	-0.27573472	-1.2986188
TrG0204C	TRIREDRAFT_27948	11680	2.81	0.13191271	2.1575296	-0.52191085
TrG0220C	TRIREDRAFT_111082	88458	-0.34	2.0875642	-3.004153	-0.5799201
TrG0227W	TRIREDRAFT_68274	11658	1.28	2.0414348	-1.1246823	-0.3659602
TrG0235C	TRIREDRAFT_81362	103206	1.76	2.6467264	0.09573561	0.98230004
TrG0255W	0	88368	3.29	1.0460979	0.017373327	-2.2276497
TrG0271C	TRIREDRAFT_81328	138774	2.46	2.050157	0.11222134	-0.2997766
TrG0272W	TRIREDRAFT_111029	88456	2.89	4.1665797	-0.1332145	1.145386
TrG0275W	TRIREDRAFT_5460	88362	1.72	2.3894863	-1.0833995	-0.41575503
TrG0280W	TRIREDRAFT_68178	133245	1.77	2.2016847	-0.055410426	0.3739156
TrG0281W	TRIREDRAFT_51562	103152	2.08	1.7304302	0.35374597	4.5649E-4
TrG0321W	TRIREDRAFT_80058	101246	1.27	2.741599	-0.40539205	1.0613662
TrG0322W	TRIREDRAFT_80056	101244	4.75	1.0940074	2.3254828	-1.3354727
TrG0334W	TRIREDRAFT_65623	83428	2.49	0.7456618	1.3252304	-0.42062703
TrG0335W	TRIREDRAFT_65677	10100	1.64	2.3530822	-0.41993496	0.29183972
TrG0399C	TRIREDRAFT_122920	25648	4.75	2.8575873	2.6014085	0.70521855
TrG0400C	TRIREDRAFT_65530	101146	2.21	2.2549012	0.28154325	0.32587096
TrG0402W	TRIREDRAFT_79990	112768	2.75	3.1885014	1.48222	1.9186583
TrG0418C	TRIREDRAFT_122909	25640	1.51	2.5988607	-0.19918616	0.88782626
TrG0432W	TRIREDRAFT_109538	10024	4.13	1.8017712	0.48864993	-1.8372443
TrG0444W	TRIREDRAFT_109526	83893	2.4	2.7314818	0.14897811	0.4766865
TrG0445C	TRIREDRAFT_4851	10013	1.62	1.0185263	2.5787082	1.9819536
TrG0492C	TRIREDRAFT_65290	123975	2.58	1.4445262	0.9291699	-0.20478392
TrG0513W	TRIREDRAFT_65275	36756	2.6	1.3631784	1.0242666	-0.21029423
TrG0579W	TRIREDRAFT_56726	127428	0.67	2.9481294	-0.3690048	1.9066743
TrG0600C	TRIREDRAFT_75589	96123	1.36	-0.3892474	-0.35267973	-2.104735
TrG0604C	TRIREDRAFT_104584	6191	2.46	1.1704311	-2.2691116	-3.560664
TrG0624W	TRIREDRAFT_2730	72736	1.67	2.0272207	0.25420693	0.6112526
TrG0627W	TRIREDRAFT_45688	23922	0.91	2.4447975	-1.3213767	0.20913364
TrG0662W	TRIREDRAFT_120489	140399	2.14	1.3620988	0.542073	-0.23814826
TrG0667C	TRIREDRAFT_120486	23943	1.71	2.2977188	-0.44805995	0.13552369
TrG0671C	TRIREDRAFT_56966	72798	3.46	4.0524344	0.37551412	0.96370953
TrG0687C	TRIREDRAFT_104511	73552	2.03	-0.041864995	1.0670174	-1.0090476
TrG0688W	TRIREDRAFT_56467	73824	1.58	2.5642757	-0.4008894	0.58349377
TrG0691W	TRIREDRAFT_75518	96226	2.56	2.7162602	0.5799065	0.73485994
TrG0711W	TRIREDRAFT_120473	107864	1.75	3.5502374	-0.11691414	1.6829059
TrG0717W	TRIREDRAFT_2687	73724	1.54	2.2069416	1.154189	1.8248605
TrG0719C	TRIREDRAFT_45604	107876	2.31	2.741067	0.23342337	0.6661721
TrG0736C	TRIREDRAFT_56384	72845	-1.27	1.4800367	-0.2489077	2.4996083
TrG0758W	TRIREDRAFT_56206	136187	3.22	0.78177375	0.33155733	-2.1071856
TrG0762W	TRIREDRAFT_75447	0	2.94	2.7997653	-0.26088452	-0.40156183
TrG0777W	TRIREDRAFT_56568	6342	2.83	2.4948716	0.51020306	0.17817926
TrG0781W	TRIREDRAFT_75421	33306	2.81	1.388799	1.6150396	0.18997008
TrG0785W	TRIREDRAFT_75418	122363	2.34	1.5500787	0.26976028	-0.52486056
TrG0797W	TRIREDRAFT_104413	73848	2.27	-0.69732475	1.2627001	-1.7095542
TrG0838W	TRIREDRAFT_56176	127668	3.69	3.0608633	0.75755554	0.13125192
TrG0852W	TRIREDRAFT_75383	96396	2.8	2.7266297	-1.3613689	-1.4298995
TrG0870C	TRIREDRAFT_120412	140469	2.04	2.3685577	-0.010591852	0.31703743
TrG0907W	TRIREDRAFT_57129	6454	2.06	0.9380596	0.79833895	-0.3193554
TrG0909W	TRIREDRAFT_75335	96459	0.93	2.199749	-0.47948253	0.7935061
TrG0921C	TRIREDRAFT_56291	73229	4.64	0.1801888	0.9791774	-3.4828472
TrG0943C	TRIREDRAFT_56515	73388	2.15	1.7359084	-0.74467903	-1.1556864
TrG0958W	TRIREDRAFT_56572	73396	2.39	1.4462196	0.35069957	-0.588752
TrG0963C	TRIREDRAFT_120376	24055	1.7	2.1081636	-0.18903495	0.22204663
TrG0982C	TRIREDRAFT_120370	96536	3.63	3.1444626	-0.26237878	-0.74556637
TrG0986-2W	0	0	2.05	0.62519866	0.924865	-0.49591765
TrG0994C	TRIREDRAFT_57002	72837	1.52	2.2758877	-0.8681366	-0.11383589
TrG0995W	TRIREDRAFT_104239	33478	2.11	2.1570861	-0.54430354	-0.49316305
TrG0997C	0	33480	3.86	1.689393	0.83557624	-1.3363361
TrG0998C	TRIREDRAFT_56690	33481	2.35	1.4642909	1.0855877	0.19540691
TrG1013C	TRIREDRAFT_56682	73008	2.63	2.6959417	0.021943418	0.089400336
TrG1014W	TRIREDRAFT_38274	96560	3.75	1.6710876	0.9477264	-1.1339264
TrG1015C	TRIREDRAFT_120363	96562	1.08	2.0619426	-1.0409862	-0.05627388
TrG1040W	TRIREDRAFT_104199	24073	3.63	2.0859485	0.9546408	-0.5931714
TrG1054W	TRIREDRAFT_56812	72561	2.25	1.8236821	1.0844796	0.66231453
TrG1061C	TRIREDRAFT_104180	73011	3.0	4.183355	-1.0580034	0.12696706
TrG1083W	TRIREDRAFT_104159	33545	2.43	1.4729228	0.85235363	-0.10623521
TrG1152W	TRIREDRAFT_104097	6665	2.8	1.503514	-1.1190927	-2.415031
TrG1158C	TRIREDRAFT_45250	108308	2.43	2.3588014	-0.46899045	-0.53955233

## Sheet: Cluster 5
Id	ID_fungidb	ID-RutC30	log2foldchange Dres2glucoseDTT vs Dres2glucose	log2foldchange Dres2lactoseDTT vs Dres2lactose	log2foldchange Dres2lactose vs Dres2glucose	log2foldchange Dres2lactoseDTT vs Dres2glucoseDTT
TrA0097W	TRIREDRAFT_106626	77290	-2.8	-0.61197126	-2.565728	-0.38204026
TrA0016C	TRIREDRAFT_121499	97673	-2.61	-0.8124777	-1.9625679	-0.16996823
TrA0098C	TRIREDRAFT_106625	128956	-4.49	-2.2510104	-0.6585385	1.5772198
TrA0106C	TRIREDRAFT_106615	34512	-2.64	-1.3183835	-2.1778727	-0.8526401
TrA0116W	TRIREDRAFT_106605	50952	-4.83	-3.4044914	-1.2669462	0.16296202
TrA0134W	0	77225	-5.28	-3.3899055	1.0432851	2.9323194
TrA0263C	0	122879	-2.61	-3.8106103	-0.8701501	-2.0726814
TrA0344C	TRIREDRAFT_47221	122917	-2.86	-4.0463295	-1.6957592	-2.88362
TrA0363C	TRIREDRAFT_3481	7812	-3.22	-3.4739628	0.040720977	-0.2105692
TrA0435W	TRIREDRAFT_121306	24600	-4.55	-4.161358	-1.9469867	-1.5592067
TrA0436C	0	122950	-3.42	-2.9691577	-0.044169027	0.4108329
TrA0468W	TRIREDRAFT_3434	76335	-2.93	-1.0535451	-1.387487	0.4910438
TrA0501W	TRIREDRAFT_122487	123608	-2.76	-2.640565	-2.8590767	-2.7402632
TrA0519W	TRIREDRAFT_79169	81893	-4.72	-4.108707	0.003069358	0.6161523
TrA0569C	TRIREDRAFT_108586	81487	-6.88	-4.0791087	-1.0514673	1.7510457
TrA0599C	TRIREDRAFT_4430	9281	-2.83	-1.7201356	-1.3762445	-0.2657637
TrA0611W	TRIREDRAFT_63868	81709	-4.86	-4.553085	-1.0571367	-0.7454036
TrA0780C	TRIREDRAFT_122374	100282	-4.22	-5.8977003	0.040930755	-1.6382668
TrA0868C	TRIREDRAFT_80980	102903	-7.97	-5.083112	-1.2680922	1.6217448
TrA0878W	0	87465	-3.92	-3.2976139	-0.48715562	0.13266607
TrA1155W	TRIREDRAFT_57737	8730	-3.25	-2.0592177	-1.6991094	-0.50938493
TrA1366C	TRIREDRAFT_46127	95677	-3.16	-2.5706723	-2.339439	-1.7456502
TrA1370-2C	0	0	-3.56	-2.8023756	-0.79529446	-0.042633194
TrA1403C	TRIREDRAFT_57524	72091	-4.17	-3.316286	-0.81136423	0.04582789
TrA1426C	TRIREDRAFT_120784	0	-2.58	-2.0511444	-1.2175454	-0.684081
TrA1482C	TRIREDRAFT_105106	70609	-2.74	-1.1018598	-2.211604	-0.57741445
TrA1493W	TRIREDRAFT_120823	136048	-5.22	-5.299848	-1.1438076	-1.2273238
TrA1512W	TRIREDRAFT_120837	140332	-7.91	-5.2077646	-2.229163	0.47479343
TrA1514W	TRIREDRAFT_57613	72115	-3.0	-3.5173304	-1.2326058	-1.7539525
TrA1545W	TRIREDRAFT_120851	53337	-4.32	-3.7375257	-0.31948665	0.25939506
TrA1605C	TRIREDRAFT_124283	105266	-3.76	-2.6210015	-2.3476431	-1.2074065
TrA1622C	TRIREDRAFT_121091	97249	-3.32	-2.8960197	-0.9785527	-0.5530687
TrA1630C	TRIREDRAFT_58603	24302	-5.2	-4.153917	0.31493282	1.3571632
TrA1852C	TRIREDRAFT_58475	128263	-2.79	-1.5139707	-1.3480185	-0.0685337
TrA1853W	TRIREDRAFT_120975	96972	-3.8	-3.1273797	-0.66213274	0.009566344
TrA1891W	TRIREDRAFT_76366	96932	-3.04	-3.2217774	-0.5382156	-0.7215835
TrA1908W	TRIREDRAFT_105445	6901	-3.13	0.011418203	-2.534501	0.6019313
TrA1980C	TRIREDRAFT_105381	74512	-3.91	-5.522798	-0.08735959	-1.6973972
TrA2007C	TRIREDRAFT_58772	74379	-4.26	-2.4459279	-0.62068594	1.1911967
TrA2040W	TRIREDRAFT_105330	56459	-3.61	-3.690636	0.19930407	0.11520161
TrA2055W	TRIREDRAFT_21873	96800	-3.81	-5.3022017	0.38171655	-1.1057149
TrA2061C	TRIREDRAFT_105311	6784	-2.19	-1.4569613	-1.7919163	-1.0556399
TrA2128C	TRIREDRAFT_105239	42274	-4.49	-4.6672826	0.16509211	-0.013495729
TrA2136C	TRIREDRAFT_58953	33667	-6.78	0.21292064	-8.324742	-1.3339657
TrA2144C	TRIREDRAFT_105222	6707	-4.85	-4.1230783	-3.584598	-2.8593779
TrB0057W	TRIREDRAFT_5844	12735	-4.13	-2.9474204	-0.79582477	0.3848933
TrB0062C	TRIREDRAFT_23368	39390	-3.29	-3.2431715	0.05244862	0.09606006
TrB0182C	TRIREDRAFT_111245	12151	-3.4	-3.029686	-0.08984045	0.27958068
TrB0183C	TRIREDRAFT_81511	142900	-4.38	-3.720336	0.14728482	0.8040362
TrB0191W	TRIREDRAFT_81517	38825	-3.22	-1.0388317	-1.9194888	0.2664261
TrB0206W	TRIREDRAFT_123713	26547	-3.99	-4.2207284	0.44606897	0.21528904
TrB0228C	TRIREDRAFT_68590	133809	-5.53	-4.803265	0.43851805	1.1632645
TrB0262C	TRIREDRAFT_108014	70051	-3.52	-3.2211103	-0.20414418	0.09356638
TrB0271C	TRIREDRAFT_108005	68896	-2.93	-2.301032	-1.6839241	-1.0514183
TrB0273C	TRIREDRAFT_122153	23545	-4.04	-3.8037636	-0.65526044	-0.4162327
TrB0280W	TRIREDRAFT_22453	95040	-2.92	-1.0215024	-2.0724812	-0.17327319
TrB0384W	TRIREDRAFT_62463	126550	-4.32	-4.137876	-1.0710683	-0.8925179
TrB0403C	TRIREDRAFT_122087	139970	-4.31	-4.3178353	1.1366174	1.1272846
TrB0414W	TRIREDRAFT_122084	67805	-3.94	-4.526538	0.9515906	0.36198595
TrB0441W	TRIREDRAFT_122079	43286	-3.46	-3.6597295	0.03085089	-0.16599862
TrB0459C	TRIREDRAFT_4104	126479	-3.87	-4.0768332	0.33669198	0.12509552
TrB0610C	TRIREDRAFT_62285	69901	-5.27	-6.0003643	-0.37865582	-1.1099596
TrB0615W	TRIREDRAFT_121986	106261	-3.93	-2.890911	-1.1010754	-0.066960245
TrB0797W	TRIREDRAFT_61227	78569	-2.97	1.1218505	-3.379982	0.709078
TrB0947C	TRIREDRAFT_61403	78424	-2.41	-2.0501246	-1.6070443	-1.2472551
TrB1068W	TRIREDRAFT_61097	129378	-5.15	-4.722577	-3.338413	-2.9110074
TrB1133C	TRIREDRAFT_82296	116350	-3.59	-4.101392	0.28117812	-0.2256918
TrB1135W	TRIREDRAFT_124113	104737	-3.64	-2.435606	-0.9593309	0.24901651
TrB1137C	TRIREDRAFT_70311	12913	-3.29	-2.9145687	-0.8148122	-0.43752107
TrB1180W	TRIREDRAFT_81591	56216	-2.95	-3.9300237	-0.06559713	-1.0494871
TrB1218W	TRIREDRAFT_23240	0	-4.05	-4.1329446	-1.021652	-1.1010612
TrB1225W	TRIREDRAFT_51893	115103	-6.88	-6.0975533	-1.113108	-0.33492762
TrB1238W	TRIREDRAFT_123777	124863	-5.08	-3.040287	-1.638024	0.40027606
TrB1260C	TRIREDRAFT_68755	38582	-2.99	-3.3070154	-0.1923381	-0.509603
TrB1305C	TRIREDRAFT_49928	9911	-2.91	-2.4215522	-1.0775583	-0.5910913
TrB1311C	TRIREDRAFT_64469	36708	-3.56	-2.7191448	-0.4807876	0.36226797
TrB1396C	TRIREDRAFT_79606	25542	-3.87	-3.963739	0.15362893	0.061129797
TrB1405C	TRIREDRAFT_79598	100832	-3.14	-3.78879	0.059565794	-0.585339
TrB1518C	TRIREDRAFT_64719	100677	-3.46	-3.2259245	-1.2844886	-1.0536618
TrB1603C	TRIREDRAFT_41035	43649	-2.77	-1.0774324	-2.901992	-1.2070956
TrB1605W	TRIREDRAFT_23146	26281	-2.72	-3.158845	-1.080045	-1.5204024
TrB1688W	TRIREDRAFT_23115	120407	-2.21	-2.9782312	-2.3935907	-3.1589587
TrB1725W	TRIREDRAFT_67964	38294	-3.22	-0.16384062	-1.732072	1.3248762
TrB1754W	TRIREDRAFT_124295	116900	-3.93	-4.526651	-0.42044738	-1.0128214
TrB1794C	TRIREDRAFT_124141	143281	-4.25	-2.8199706	-1.9723668	-0.538902
TrB1810C	TRIREDRAFT_69081	89424	-3.93	-5.363166	0.2520722	-1.1817343
TrB1897W	TRIREDRAFT_69115	89490	-2.85	-4.900918	0.4964439	-1.55883
TrB1971C	TRIREDRAFT_69245	93487	-3.51	-4.269213	0.54083496	-0.22164716
TrC0018C	TRIREDRAFT_82619	105247	-4.56	-5.0812793	-0.39453724	-0.91261005
TrC0023C	TRIREDRAFT_112560	39947	-2.59	-2.6635642	-1.0339483	-1.1111635
TrC0050W	TRIREDRAFT_70383	92474	-3.78	-2.9242735	-1.189355	-0.33686218
TrC0051C	TRIREDRAFT_70334	92393	-5.08	-7.9731073	-0.6963461	-3.590044
TrC0055W	TRIREDRAFT_70375	143253	-3.87	-4.0052094	-0.12357213	-0.25997767
TrC0069W	TRIREDRAFT_70373	12995	-4.09	-3.1289473	-0.2146541	0.74261063
TrC0074C	TRIREDRAFT_112267	92383	-1.82	0.515139	-3.5717633	-1.2381513
TrC0075C	TRIREDRAFT_124136	104862	-5.53	-5.2242723	-0.7552414	-0.45383075
TrC0088C	TRIREDRAFT_112094	91306	-3.8	-4.762697	0.8645027	-0.09379052
TrC0096C	TRIREDRAFT_37525	134387	-4.4	-3.0385625	-1.7646536	-0.407336
TrC0132C	TRIREDRAFT_70098	12671	-3.41	-4.3420143	-0.5945807	-1.525322
TrC0286C	TRIREDRAFT_48951	98974	-2.53	-3.0603452	-0.8773644	-1.4056878
TrC0414W	0	0	-2.92	-2.5682251	-0.9340696	-0.5848619
TrC0670W	TRIREDRAFT_55179	71481	-4.38	-5.444363	-0.21869029	-1.2823185
TrC0723W	TRIREDRAFT_120198	23636	-2.99	-3.7819884	-0.654622	-1.4508736
TrC0737W	TRIREDRAFT_120193	95331	-3.39	-2.6889231	-0.30656582	0.39866063
TrC0877W	TRIREDRAFT_56026	5766	-2.91	-1.1128286	-2.758561	-0.9648827
TrC0946C	TRIREDRAFT_55990	71744	-4.04	-6.020773	-0.82019883	-2.796519
TrC1088W	TRIREDRAFT_120017	26687	-3.92	-4.7707224	1.3007274	0.45322418
TrC1100C	TRIREDRAFT_74580	104193	-5.67	-4.6238203	-1.2633115	-0.21459393
TrC1121W	TRIREDRAFT_55272	105117	-5.2	-4.287657	-1.5792533	-0.66784054
TrC1127W	TRIREDRAFT_72091	92948	-4.91	-2.3766003	-1.0178999	1.518061
TrC1130C	TRIREDRAFT_119989	125486	-7.24	-4.4417434	-1.0811678	1.7214562
TrC1156C	TRIREDRAFT_59628	34405	-4.44	0.58020455	-6.062671	-1.0419747
TrC1163C	TRIREDRAFT_59364	128837	-6.11	-3.0126545	-0.10337713	2.9975612
TrC1183-2C	0	0	-3.32	-3.495584	0.18449032	0.004445161
TrC1193W	TRIREDRAFT_76897	24422	-3.24	-2.695697	-0.5120845	0.033655968
TrC1208W	TRIREDRAFT_121251	97585	-3.61	-3.6604908	0.15870674	0.103566505
TrC1268W	TRIREDRAFT_76852	97525	-6.07	-5.0202007	-0.7528984	0.29216102
TrC1429C	TRIREDRAFT_59151	75541	-3.25	-0.06519846	-2.7166395	0.46974123
TrC1445W	TRIREDRAFT_121156	108956	-3.39	-2.89272	-0.26579747	0.23412189
TrC1485W	TRIREDRAFT_59388	128552	-3.63	-2.9516425	0.05920746	0.74012154
TrC1540W	TRIREDRAFT_59272	75778	-5.4	-4.3996005	0.6372998	1.6395646
TrC1550C	TRIREDRAFT_59402	75852	-4.23	-5.287227	0.24282175	-0.8184144
TrC1560C	TRIREDRAFT_105805	75196	-5.9	-4.218207	-3.6391804	-1.9577869
TrC1562C	TRIREDRAFT_59690	7144	-3.69	-2.8883712	-0.40833706	0.3908907
TrC1564C	TRIREDRAFT_3262	75664	-10.75	-4.9581556	-6.102229	-0.3054061
TrC1565W	TRIREDRAFT_105798	128479	-7.31	-1.8122207	-6.8199854	-1.3227097
TrC1567C	TRIREDRAFT_36822	75555	-6.61	-1.2216688	-4.462079	0.92181015
TrC1569W	TRIREDRAFT_105788	128474	-6.84	-9.871624	-2.943774	-5.9760427
TrD0020C	TRIREDRAFT_5127	37852	-4.46	-4.006103	0.6483863	1.1003209
TrD0026C	TRIREDRAFT_110315	86531	-2.97	-2.0254052	-1.1394073	-0.19417524
TrD0038W	TRIREDRAFT_80645	102495	-3.69	-2.3126621	-0.111760825	1.2607106
TrD0072C	TRIREDRAFT_66758	59117	-5.12	-2.232169	-2.1265905	0.759181
TrD0074W	TRIREDRAFT_110267	45849	-6.3	-4.751306	-3.2582955	-1.7121677
TrD0075C	TRIREDRAFT_123260	138500	-7.0	-6.9814467	-1.574599	-1.5554008
TrD0080W	TRIREDRAFT_110261	86256	-3.4	-2.1152463	-1.3258729	-0.04318078
TrD0143C	TRIREDRAFT_30166	86314	-2.05	-2.6582575	-1.2706769	-1.8803756
TrD0145C	TRIREDRAFT_66819	86271	-5.29	-7.4600406	-0.79654205	-2.9677632
TrD0153C	TRIREDRAFT_66562	37733	-3.65	-0.6291426	-2.0930026	0.9318438
TrD0186C	TRIREDRAFT_80528	132580	-2.73	-1.1712193	-1.7337356	-0.17223604
TrD0187W	TRIREDRAFT_123207	10988	-4.36	-2.9278188	-2.1279805	-0.6934964
TrD0190C	TRIREDRAFT_66788	60383	-7.21	-4.1172853	-2.949839	0.14207397
TrD0208W	TRIREDRAFT_123202	124419	-2.34	-2.228511	-1.3414484	-1.2309533
TrD0227W	TRIREDRAFT_123191	0	-2.47	-1.6448787	-1.6335198	-0.80785954
TrD0237W	TRIREDRAFT_65882	37122	-4.24	-5.1788945	-0.3217375	-1.2641462
TrD0264W	TRIREDRAFT_65741	84403	-2.83	-2.4511075	-0.7627651	-0.38463902
TrD0323C	TRIREDRAFT_38812	131826	-2.61	-3.2220263	-1.8053448	-2.4218726
TrD0432C	0	84535	-3.57	-3.3062522	-0.12114124	0.13770352
TrD0450C	TRIREDRAFT_65711	84514	-4.18	-4.0071106	-1.0624772	-0.8889318
TrD0512C	TRIREDRAFT_123368	114146	-2.65	-3.880955	-0.30788085	-1.5357126
TrD0618W	TRIREDRAFT_67024	86949	-4.08	-3.6963692	-1.1640133	-0.7848549
TrD0642C	TRIREDRAFT_110414	87303	-2.98	-4.3068047	-0.048100647	-1.375347
TrD0763C	TRIREDRAFT_74364	101778	-4.2	-3.1832461	-0.55364436	0.46101612
TrD0899W	TRIREDRAFT_119963	113236	-1.9	-3.3985598	-1.0857491	-2.581631
TrD0975C	TRIREDRAFT_76601	92348	-3.18	-3.342295	-0.8138028	-0.97588944
TrD1010C	TRIREDRAFT_46794	26904	-3.16	-0.10552645	-1.689256	1.3628378
TrD1078C	TRIREDRAFT_64271	9490	-3.34	-2.9726157	-0.38160044	-0.009282892
TrD1113W	TRIREDRAFT_64308	82427	-2.06	-1.4357198	-1.8903388	-1.2707723
TrD1146C	TRIREDRAFT_108818	131049	-2.94	-2.284983	-0.71699846	-0.05812969
TrD1256W	TRIREDRAFT_64018	42876	-3.93	-4.0684023	-1.5298384	-1.6681192
TrD1271W	TRIREDRAFT_64274	82626	-3.9	-4.921935	0.6379173	-0.3849162
TrD1323C	TRIREDRAFT_103447	13317	-2.9	-1.2852856	-1.2697	0.34799504
TrD1351W	TRIREDRAFT_70630	92897	-5.12	-5.4568768	0.094531104	-0.23746872
TrD1393W	TRIREDRAFT_82235	104546	-4.17	-2.7942302	-2.6781113	-1.3056511
TrD1398C	TRIREDRAFT_82227	125268	-4.38	-3.9446712	0.9180813	1.3548347
TrD1441C	TRIREDRAFT_112105	91746	-4.3	-5.714892	-0.28273064	-1.6930628
TrE0047W	TRIREDRAFT_111888	91127	-4.27	-3.604948	0.45879477	1.1275008
TrE0079W	TRIREDRAFT_111923	39246	-3.8	-1.5854611	-3.245311	-1.0349773
TrE0127W	TRIREDRAFT_70842	139543	-3.48	-2.534779	-3.8019543	-2.8571002
TrE0135C	TRIREDRAFT_112516	135036	-4.87	-3.5862112	-0.27111548	1.0123513
TrE0148W	TRIREDRAFT_123079	102293	-8.42	-6.547066	-0.8390053	1.0374181
TrE0391W	TRIREDRAFT_52206	26596	-2.75	-1.2782774	-3.1045523	-1.6347181
TrE0486C	TRIREDRAFT_81843	90426	-3.28	-3.4107811	-0.19287366	-0.32796517
TrE0512W	0	68467	-2.97	-3.8301485	-0.004499645	-0.8654819
TrE0544W	TRIREDRAFT_73523	93737	-2.27	-2.330999	-1.2599733	-1.3164911
TrE0653C	TRIREDRAFT_102487	69614	-4.96	-5.046592	1.1669905	1.0813708
TrE0659C	TRIREDRAFT_73618	93844	-3.14	0.11810102	-2.9869125	0.27553895
TrE0660W	TRIREDRAFT_73621	93847	-4.04	-0.06183524	-3.9121943	0.06572812
TrE0661W	TRIREDRAFT_73623	139626	-4.11	-0.506628	-4.1119413	-0.5105068
TrE0662C	TRIREDRAFT_43701	121436	-4.3	-5.3461237	0.12324742	-0.92458874
TrE0663W	TRIREDRAFT_102497	31634	-3.11	-2.8758817	-0.60185516	-0.37209865
TrE0664C	TRIREDRAFT_73631	4579	-4.26	-2.645015	-2.0235202	-0.41317165
TrE0909C	0	31828	-4.15	-4.3006673	-0.8647121	-1.0123156
TrE1192C	TRIREDRAFT_44230	5022	-4.36	-3.2740676	-1.2195281	-0.13067962
TrE1218C	TRIREDRAFT_102966	68976	-4.02	-3.35507	0.5268869	1.1949562
TrE1230C	TRIREDRAFT_119813	121668	-2.53	-2.5365474	-0.99425644	-1.0044739
TrE1253C	TRIREDRAFT_102999	69186	-7.16	-3.2747426	-2.7607706	1.1238714
TrE1264W	TRIREDRAFT_44278	94554	-3.57	-2.1757364	-0.5584011	0.84016216
TrE1298C	0	121693	-5.4	-4.8422704	-2.293104	-1.7368106
TrF0047C	0	85247	-3.93	-3.7406383	-0.9360862	-0.75134104
TrF0117C	TRIREDRAFT_109282	85314	-3.16	-3.5656867	-0.6572478	-1.0621873
TrF0170C	TRIREDRAFT_65156	85297	-3.33	-2.3981006	-0.71875805	0.21064231
TrF0171W	TRIREDRAFT_122813	101932	-4.06	-3.3247385	-1.7432587	-1.012165
TrF0182C	TRIREDRAFT_71851	124294	-3.76	-4.2404184	-0.61851174	-1.0968933
TrF0251C	TRIREDRAFT_79813	101897	-4.88	-3.4393673	1.0002185	2.438404
TrF0252W	TRIREDRAFT_122824	101894	-5.28	-1.4709442	-5.7547336	-1.9417657
TrF0295C	TRIREDRAFT_70907	121362	-4.16	-2.2369096	-2.289832	-0.36762422
TrF0330C	TRIREDRAFT_103179	88755	-4.94	0.4429682	-6.8841496	-1.5037715
TrF0357C	TRIREDRAFT_103158	38522	-3.96	-3.5401034	-2.3580227	-1.9338881
TrF0358W	TRIREDRAFT_103157	88681	-3.23	-2.8835003	-1.6382985	-1.2947167
TrF0363W	TRIREDRAFT_74282	124811	-2.45	-2.723699	-4.6684833	-4.9411354
TrF0364C	TRIREDRAFT_44366	142761	-4.06	-2.3358407	-1.9286577	-0.20406033
TrF0365C	TRIREDRAFT_119864	103373	-5.29	-3.5149825	-2.6481578	-0.87226194
TrF0366W	TRIREDRAFT_103149	55114	-4.45	-2.448283	-2.6309347	-0.6246069
TrF0367C	TRIREDRAFT_53961	88806	-2.93	-2.7704847	-2.2281806	-2.0689564
TrF0368C	TRIREDRAFT_103147	88726	-4.96	-5.192563	-0.81269336	-1.0458975
TrF0383C	TRIREDRAFT_103134	88742	-5.86	3.74428	-10.127294	-0.52360994
TrF0384W	TRIREDRAFT_103133	38499	-3.61	1.214013	-6.0645432	-1.2364926
TrF0387C	TRIREDRAFT_103131	38497	-3.09	1.1836487	-4.395366	-0.11717069
TrF0388W	TRIREDRAFT_103130	38496	-7.27	-0.94216484	-7.3085914	-0.97924805
TrF0392C	TRIREDRAFT_74278	103366	-2.28	1.0290941	-3.607207	-0.2988807
TrF0393W	TRIREDRAFT_27722	133459	-4.1	1.124435	-4.5451245	0.6826096
TrF0406C	TRIREDRAFT_103112	40207	-2.23	-0.58068687	-3.2237093	-1.5743954
TrF0407C	TRIREDRAFT_44362	114986	-7.42	-6.410957	-3.2414088	-2.233927
TrF0408C	TRIREDRAFT_53053	11790	-6.66	-6.2847953	-2.4935124	-2.115147
TrF0409C	TRIREDRAFT_54768	0	-6.12	-4.0851855	-3.438653	-1.4040245
TrF0458W	TRIREDRAFT_54667	88629	-6.36	-2.8471937	-2.4749684	1.0395669
TrF0496C	TRIREDRAFT_71059	93454	-3.4	-4.354253	-0.2023146	-1.1537721
TrF0745W	TRIREDRAFT_121883	130622	-5.76	-4.986407	-1.7661762	-0.99008346
TrF0836C	TRIREDRAFT_121818	99737	-3.06	-2.8347898	-3.0157444	-2.7866702
TrF0840C	TRIREDRAFT_107386	80537	-3.89	-1.6876451	-2.919397	-0.71838087
TrF0877C	TRIREDRAFT_121793	35886	-3.94	-4.386151	-0.5349803	-0.9807026
TrF0935C	0	66994	-4.05	-4.1306086	-0.96732295	-1.0443041
TrF1015C	TRIREDRAFT_61939	81181	-4.25	-3.407547	-0.45573676	0.38201547
TrF1025W	TRIREDRAFT_107202	49396	-0.61	-0.19166583	-3.631117	-3.2085452
TrF1052W	TRIREDRAFT_81022	104585	-4.06	-2.720184	-0.54102325	0.7995915
TrF1089W	TRIREDRAFT_23090	137364	-2.84	-2.9835968	-1.4677907	-1.6098343
TrF1110C	TRIREDRAFT_67717	80332	-4.53	-3.447303	-0.714411	0.3699278
TrF1125W	TRIREDRAFT_110778	35699	-5.07	-3.9969513	-0.88124543	0.19679682
TrF1137W	TRIREDRAFT_110790	79666	-3.07	-1.5189772	-0.99448997	0.55252826
TrF1169C	TRIREDRAFT_51365	141494	-5.41	-4.176276	-0.8863795	0.34417793
TrF1200C	TRIREDRAFT_110853	35762	-4.14	-4.6093383	-0.47662038	-0.94711924
TrG0012W	TRIREDRAFT_69611	90719	-5.52	-3.747695	-1.1941482	0.5775724
TrG0030C	TRIREDRAFT_82041	104224	-2.13	-0.70023596	-2.9133852	-1.4830121
TrG0053C	TRIREDRAFT_123978	115868	-7.06	-3.8076806	-4.005103	-0.7518266
TrG0062W	TRIREDRAFT_69656	90989	-2.22	-1.4971092	-3.0626428	-2.3421986
TrG0076W	TRIREDRAFT_123968	0	-4.86	-3.5104618	-1.0317789	0.31587753
TrG0089W	TRIREDRAFT_111778	48719	-2.38	-1.2755764	-1.777987	-0.6707457
TrG0109C	TRIREDRAFT_81979	39197	-2.66	-2.1256988	-1.1930072	-0.65897626
TrG0184C	TRIREDRAFT_68371	88316	-5.05	-0.35403833	-6.2746935	-1.583406
TrG0198W	TRIREDRAFT_51650	26373	-2.62	-2.6932867	-0.84027284	-0.91832054
TrG0214W	TRIREDRAFT_81383	142712	-5.15	-4.5080924	-1.4345949	-0.79078674
TrG0269W	TRIREDRAFT_81331	124737	-3.03	-2.1873949	-1.3059994	-0.458723
TrG0364W	TRIREDRAFT_80026	25663	-3.3	-2.3143632	-3.3354223	-2.3533018
TrG0370W	TRIREDRAFT_80019	112810	-5.96	-2.9013886	-2.7974055	0.25685868
TrG0407W	0	0	-2.57	-0.89948267	-4.076227	-2.4031372
TrG0413C	TRIREDRAFT_65522	142028	-2.56	-1.1956192	-2.0526226	-0.6872052
TrG0415W	TRIREDRAFT_50215	142027	-3.52	-4.0991874	-1.2833533	-1.8627285
TrG0417W	TRIREDRAFT_50212	142026	-3.75	-3.955663	-0.40059486	-0.601841
TrG0479W	TRIREDRAFT_122874	83358	-2.33	1.2418523	-6.162515	-2.5900192
TrG0526W	TRIREDRAFT_33359	83341	-2.02	-2.9477384	-1.1177167	-2.0420926
TrG0640W	TRIREDRAFT_104549	33190	-4.63	-3.9063623	-0.34832412	0.37938178
TrG0733C	TRIREDRAFT_75468	107898	-3.45	-4.617651	-0.82867104	-1.9957151
TrG0742C	TRIREDRAFT_45573	107912	-4.26	-4.020019	-1.1771573	-0.94207954
TrG0743W	TRIREDRAFT_104461	6312	-3.16	-3.530282	-0.19869472	-0.57208246
TrG1041C	TRIREDRAFT_45343	136288	-4.11	-5.7542048	-0.42786035	-2.0730116
TrG1074W	TRIREDRAFT_56830	127881	-3.78	-4.1028237	0.4897142	0.17035493
TrG1144C	TRIREDRAFT_104103	73125	-3.34	-3.160993	-0.394328	-0.21589252

## Sheet: Cluster 6 unassigned genes
Id	ID_fungidb	ID-RutC30	log2foldchange Dres2glucoseDTT vs Dres2glucose	log2foldchange Dres2lactoseDTT vs Dres2lactose	log2foldchange Dres2lactose vs Dres2glucose	log2foldchange Dres2lactoseDTT vs Dres2glucoseDTT
TrA0100W	TRIREDRAFT_106623	77410	-3.5	-1.9290724	-0.11117209	1.4572147
TrA0107W	TRIREDRAFT_3596	128965	-1.92	-1.1292684	-2.0032296	-1.2077323
TrA0119C	TRIREDRAFT_60482	77384	-1.94	0.4761184	-2.4447074	-0.030044084
TrA0120C	TRIREDRAFT_3591	77033	2.74	-2.1459713	2.2468312	-2.6440632
TrA0142W	TRIREDRAFT_106575	34542	-2.44	-0.58214295	-1.7845259	0.06974553
TrA0201W	TRIREDRAFT_60345	7664	-2.22	-3.1427476	-0.74556357	-1.6655353
TrA0222W	TRIREDRAFT_73248	7681	-1.7	0.388423	-2.1699812	-0.081744716
TrA0264C	TRIREDRAFT_77154	129117	-2.03	-3.8302057	-0.27823177	-2.074676
TrA0314W	TRIREDRAFT_77093	76757	-2.36	-0.706144	-1.2462181	0.40381747
TrA0398W	TRIREDRAFT_106294	34756	-2.29	-2.262019	-0.59963214	-0.57242554
TrA0775C	TRIREDRAFT_122376	9419	-0.16	-1.6083075	-2.4384706	-3.891528
TrA0875C	TRIREDRAFT_80973	142607	-3.03	-0.4366699	-0.7079705	1.8828081
TrA1059W	TRIREDRAFT_120570	110805	-2.15	-3.0532763	-0.3103195	-1.2136526
TrA1363W	TRIREDRAFT_104972	70294	-2.07	-0.846325	-1.2052376	0.015434497
TrA1404W	TRIREDRAFT_76034	95843	-2.14	-1.7598773	-0.9054115	-0.5230449
TrA1515W	TRIREDRAFT_21836	107609	-2.74	-3.9311156	0.08593402	-1.1056612
TrA1538W	TRIREDRAFT_76155	107629	-3.34	-2.9777741	0.1805078	0.5475861
TrA1632W	TRIREDRAFT_76590	136533	-2.95	-1.9645119	-0.11650654	0.87344694
TrA1820C	TRIREDRAFT_58282	97005	-2.52	-2.444045	-0.41486818	-0.34342322
TrA1878W	TRIREDRAFT_76374	96941	-3.38	-2.3912184	0.066419296	1.0510182
TrA1902W	0	74497	-2.72	-3.0066657	-0.38292763	-0.6672323
TrA2090C	TRIREDRAFT_43286	74764	-3.1	-5.1854973	0.98995656	-1.0950531
TrA2113C	TRIREDRAFT_105255	74630	-2.16	-1.0303552	-0.9791228	0.14771982
TrB0064C	TRIREDRAFT_23367	104503	-0.63	-0.327484	-2.4703918	-2.1629465
TrB0072C	TRIREDRAFT_69863	91489	-2.18	-2.3565946	-0.48429626	-0.6625361
TrB0105W	TRIREDRAFT_51686	115504	-3.17	-3.1950567	0.35432568	0.32931712
TrB0184W	TRIREDRAFT_68587	133849	-2.33	-2.8520212	-0.24122408	-0.7619198
TrB0199C	TRIREDRAFT_68425	133835	-3.18	-1.872197	-0.06802321	1.2394944
TrB0200C	TRIREDRAFT_68608	89757	-2.9	-3.4755952	0.35219985	-0.22572385
TrB0201C	TRIREDRAFT_68606	89810	-2.82	-2.7834346	0.074463725	0.115696065
TrB0270C	TRIREDRAFT_62581	69634	-2.71	-2.6955864	-0.5762186	-0.56185466
TrB0398C	TRIREDRAFT_22426	5334	-2.36	-3.2319615	-0.32281533	-1.1997262
TrB0421C	TRIREDRAFT_107853	69953	-2.04	-3.7128577	-0.6099886	-2.2788196
TrB0432C	TRIREDRAFT_71532	94877	-2.81	-1.1617349	-1.1946745	0.45002562
TrB0461C	TRIREDRAFT_122069	106452	-2.88	-2.7209635	-0.34642625	-0.1834101
TrB0468C	TRIREDRAFT_78357	23472	-2	-2.646341	-0.51267177	-1.1596522
TrB0584C	TRIREDRAFT_122001	121753	-1.89	-2.3562832	-0.72609615	-1.1904272
TrB0679W	TRIREDRAFT_3645	8307	-2.68	-3.5517945	-0.16729993	-1.0342767
TrB0722W	TRIREDRAFT_3671	41068	-2.9	-2.4019318	-0.32444394	0.17422114
TrB0867W	TRIREDRAFT_22210	136982	-1.61	-2.8734152	-1.2709193	-2.533102
TrB0875C	TRIREDRAFT_60835	78616	-2.63	-0.75928617	-1.462273	0.40581408
TrB0904C	TRIREDRAFT_60779	77612	-2.4	-0.40981	-1.476628	0.51305646
TrB0953C	TRIREDRAFT_47795	141093	-1.86	-2.1383772	-1.1909288	-1.4718058
TrB1006C	TRIREDRAFT_121682	78051	-2.62	-1.3007747	-0.8044948	0.51251143
TrB1076C	TRIREDRAFT_107151	129369	-2.1	-1.9872802	-1.2091367	-1.0952523
TrB1084C	0	118629	-2.98	-4.377497	0.5870192	-0.8145521
TrB1208C	0	124884	-2.46	-1.4749758	-0.79790175	0.187224
TrB1333W	TRIREDRAFT_64448	82880	-2.75	-2.7991924	-0.38051963	-0.42483833
TrB1354W	TRIREDRAFT_79661	25561	-2.5	-3.1425097	-0.21370582	-0.86038303
TrB1377C	TRIREDRAFT_4682	9852	-3.43	-3.5913327	0.63522005	0.47414845
TrB1394C	TRIREDRAFT_109101	51570	-2.46	-1.0180551	-1.423779	0.015709503
TrB1395W	TRIREDRAFT_122724	25543	-2.54	-1.8502693	-0.9675829	-0.2812486
TrB1478C	TRIREDRAFT_64710	131271	3.19	4.9825406	-1.597096	0.1976317
TrB1499W	TRIREDRAFT_42346	83043	3.81	4.5914407	0.10274617	0.88294774
TrB1554C	TRIREDRAFT_49649	25468	-2.44	-1.5486902	-1.038198	-0.14787911
TrB1666C	TRIREDRAFT_123538	124639	-1.76	-2.5702887	-0.73197246	-1.5431939
TrB1738C	TRIREDRAFT_110866	87936	-2.8	-2.8730001	-0.38801995	-0.45771503
TrB1771W	0	0	-2.43	-1.6591507	-0.7955784	-0.021822412
TrB1787W	TRIREDRAFT_82356	26951	-2.37	-3.0522199	-0.21120171	-0.8923735
TrB1914C	TRIREDRAFT_123820	115285	4.24	3.6101189	0.27807277	-0.3545602
TrB1931C	TRIREDRAFT_5633	89462	-2.07	-1.6174347	-1.2046849	-0.7508296
TrC0022W	TRIREDRAFT_70932	13305	-2.99	-4.5078926	0.6833852	-0.8366784
TrC0169C	TRIREDRAFT_63180	79017	-2.02	-1.6290815	-1.2233102	-0.8322686
TrC0251C	TRIREDRAFT_63217	0	-2.18	-1.5856197	-1.178974	-0.587639
TrC0421C	TRIREDRAFT_78626	24851	-2.22	-2.7436268	-0.5218645	-1.0417348
TrC0659C	TRIREDRAFT_55319	72252	-1.18	-2.115567	-1.5982229	-2.5333073
TrC0692W	0	72188	-2.15	-2.4065263	-0.5362346	-0.7958699
TrC0698C	TRIREDRAFT_103861	5613	-2.4	-3.440963	-0.3419025	-1.379771
TrC0876C	TRIREDRAFT_2322	32766	3.42	4.561624	-0.971622	0.17130603
TrC1179W	TRIREDRAFT_76905	24428	-2.78	-1.8459758	-0.86156696	0.07587016
TrC1211C	TRIREDRAFT_106120	128791	-2.99	-3.014804	-0.12562096	-0.14769126
TrC1271C	TRIREDRAFT_121226	24394	-2.37	-1.7301228	-0.66979617	-0.026164573
TrC1351C	TRIREDRAFT_76784	136611	-2.24	-0.9127926	-1.7003976	-0.3694002
TrC1431C	TRIREDRAFT_59482	75584	-2.26	-1.0063096	-0.8239254	0.43260598
TrC1491C	TRIREDRAFT_59549	34141	-3.05	-2.5076783	-0.251475	0.2919927
TrC1507C	TRIREDRAFT_121138	56646	0.53	-4.061587	5.671998	1.0779163
TrC1539C	TRIREDRAFT_76677	75872	-3.6	-2.5557303	0.12549569	1.1648395
TrC1555W	TRIREDRAFT_121125	108873	-2.23	-2.325429	-0.8486313	-0.9482679
TrD0061W	TRIREDRAFT_123262	26101	-3.32	-1.4039426	-0.7702408	1.1409469
TrD0094C	TRIREDRAFT_66792	124460	-0.73	-1.8106802	-1.6993662	-2.7809637
TrD0120C	TRIREDRAFT_110227	132641	-2.13	-1.5812376	-0.7306344	-0.1772745
TrD0134C	TRIREDRAFT_110214	86299	-0.8	-0.29123074	-2.008657	-1.5035299
TrD0192C	TRIREDRAFT_66647	132574	-2.63	-1.4615864	-0.7994616	0.3641235
TrD0222C	TRIREDRAFT_66521	138447	-2.12	-1.0542167	-0.90399724	0.1651217
TrD0444W	TRIREDRAFT_65992	83938	-2.59	-2.447474	-0.77414286	-0.6286457
TrD0613C	TRIREDRAFT_110440	87259	-3.3	-2.2377222	-0.17786916	0.87979996
TrD0649C	0	120250	-1.83	-2.5859814	-1.2373866	-1.9956336
TrD0684W	TRIREDRAFT_80685	102705	-2.15	-0.1420875	-2.1711457	-0.1679377
TrD0693W	TRIREDRAFT_67117	87225	-3.25	-2.676387	-0.021834612	0.55235463
TrD0719C	TRIREDRAFT_54144	142266	-3.18	-2.4787502	0.007118898	0.7064828
TrD0762C	TRIREDRAFT_44449	25869	-2.39	-0.4409067	-1.0130149	0.9369465
TrD0799C	TRIREDRAFT_103275	41630	-2.7	-1.787427	-1.0741116	-0.1591908
TrD0987W	TRIREDRAFT_21960	139407	1.55	-1.1186024	2.9669747	0.30185127
TrD1133C	TRIREDRAFT_38781	47915	-2.33	-0.91048807	-1.0240093	0.39308247
TrD1212W	TRIREDRAFT_4514	82632	-2.4	-1.8883557	-0.6560205	-0.14211439
TrD1226W	TRIREDRAFT_79244	137771	-1.99	-0.6780027	-2.1360261	-0.8208188
TrD1292C	TRIREDRAFT_108669	9674	-2.09	-2.018813	-0.7827478	-0.71448725
TrD1302W	TRIREDRAFT_63981	82265	-2.63	-2.1468866	-0.7667595	-0.2879019
TrD1414C	TRIREDRAFT_70201	91769	3.76	4.0901294	-0.7966002	-0.46677983
TrE0130W	TRIREDRAFT_82591	39886	-2.23	-2.338605	-0.90339524	-1.0151757
TrE0181W	TRIREDRAFT_109945	37645	-2.32	-2.2773247	-0.5718768	-0.5295216
TrE0300C	TRIREDRAFT_66175	10833	-2.56	-1.6657277	-0.50482506	0.3903542
TrE0366C	TRIREDRAFT_123176	102051	-1.81	-2.0719543	-0.976887	-1.2414535
TrE0421C	TRIREDRAFT_52165	103958	1.49	-0.9071947	3.9425251	1.5407661
TrE0432C	TRIREDRAFT_69228	90165	-2.75	-2.736701	-0.40476173	-0.39544824
TrE0545W	TRIREDRAFT_43195	64218	-2.07	-1.5796801	-0.7586093	-0.26612258
TrE0563W	TRIREDRAFT_102416	68445	-2.86	-2.2221804	-0.07718681	0.5604541
TrE0620W	TRIREDRAFT_73587	54403	-3.12	-3.294913	0.29223564	0.11274893
TrE0665C	TRIREDRAFT_102499	93861	-2.14	0.4310841	-1.3633295	1.2114325
TrE0820W	TRIREDRAFT_54198	105655	-0.97	-1.0474974	-2.22931	-2.3038135
TrE0960C	0	0	-1.88	-2.1808133	-0.965604	-1.261714
TrE1138C	TRIREDRAFT_54632	69330	0.59	-0.12607312	3.3882506	2.66857
TrE1165W	0	0	-2.67	-1.4376525	-1.0788515	0.15751566
TrE1246W	TRIREDRAFT_2015	126249	-0.85	0.59097135	-2.6038465	-1.1662576
TrE1302W	TRIREDRAFT_103039	69100	-2.87	-4.9039264	2.6181238	0.5802674
TrF0178C	TRIREDRAFT_65229	53025	-3.05	-2.55221	0.018369362	0.51151145
TrF0183W	TRIREDRAFT_109337	10651	-2.45	-2.4408054	-0.48502865	-0.47533992
TrF0292W	TRIREDRAFT_70923	93256	4.38	4.2292094	1.204304	1.0486515
TrF0475W	TRIREDRAFT_53903	11734	-2.7	-2.2922852	-0.15708004	0.24647677
TrF0495C	TRIREDRAFT_71080	39977	-2.44	-2.9179988	-0.39910534	-0.87874377
TrF0497W	TRIREDRAFT_71072	93416	-2.36	-1.4352204	-0.6590962	0.26359302
TrF0742C	TRIREDRAFT_107494	9144	-2.06	-3.339412	-0.34535274	-1.6266317
TrF0827C	0	123529	-2.41	-3.1588755	-0.3114896	-1.0625504
TrF0926W	TRIREDRAFT_61839	80960	4.22	3.2012796	0.10341799	-0.9199206
TrF0928W	TRIREDRAFT_121773	99635	-2.34	-2.871698	-0.6147294	-1.1504117
TrF0994W	TRIREDRAFT_121746	25104	-2.2	-1.0585402	-0.97531325	0.16909413
TrF1016C	TRIREDRAFT_121735	25095	-2.41	-2.8022587	-0.7457239	-1.1383408
TrF1058W	TRIREDRAFT_23083	116206	3.51	5.7997236	0.013312501	2.305867
TrF1127W	TRIREDRAFT_32716	64887	-3.52	-2.6602066	0.44729292	1.3083994
TrF1135C	TRIREDRAFT_35186	61763	-3	-1.256973	-0.4171186	1.3300877
TrG0038C	TRIREDRAFT_123987	134195	-2.56	-0.9449072	-1.1264716	0.4875128
TrG0039W	TRIREDRAFT_82039	39142	-2.14	-0.43766654	-1.1073828	0.59466505
TrG0065W	TRIREDRAFT_111803	12488	4.13	3.7193177	0.011250555	-0.40009913
TrG0175C	TRIREDRAFT_23184	138813	-2.19	-3.901081	-0.25694022	-1.9636467
TrG0355C	0	142050	-2.98	-2.3323216	-0.2686648	0.37541685
TrG0356W	0	101203	-2.66	-2.625976	-0.14016975	-0.1034053
TrG0410W	TRIREDRAFT_122914	101139	1.47	-1.0778	3.5678778	1.0235347
TrG0440W	TRIREDRAFT_109531	83332	-2.9	-2.078063	-0.110888116	0.7079076
TrG0453C	TRIREDRAFT_79931	101073	-2.3	-1.1187733	-1.1519742	0.027118454
TrG0746C	TRIREDRAFT_45571	96306	-2.29	-1.2405593	-0.788121	0.2608233
TrG0976W	TRIREDRAFT_120371	24060	3.28	3.956665	-2.0820556	-1.4051583
TrG0980W	TRIREDRAFT_72612	72409	-3.33	-3.9927375	0.770913	0.11259206
TrG0981W	TRIREDRAFT_72611	6520	-1.96	-2.1466033	-0.93236226	-1.1142867
TrG1003W	TRIREDRAFT_57128	73564	-2.13	-3.142399	-0.45500466	-1.467207
TrG1022W	TRIREDRAFT_75247	136284	3.57	5.5215225	-0.19730532	1.7572021
TrG1024C	TRIREDRAFT_56470	73249	-3.06	-2.7627661	-0.24529122	0.05561998
TrG1039C	TRIREDRAFT_104200	6561	4.4	3.1901793	0.56437093	-0.6455125
TrG1141C	TRIREDRAFT_104106	73138	-3.67	-2.5249789	0.52057046	1.6606323
