# Supplementary material for: Effect of the res2 transcription factor gene deletion on protein secretion and stress response in the hyperproducer strain Trichoderma reesei Rut-C30
Source: BMC Microbiol. 2023 Nov 30;23:374. doi: 10.1186/s12866-023-03125-z (PMC10687790; doi:10.1186/s12866-023-03125-z)
Supplement: Supplementary file 7 — Additional file 7. GO terms of clustered DEGs in the delta res2 mutant. [file 12866_2023_3125_MOESM7_ESM.xlsx]

## Sheet: Legend
Additional file 7 : GO terms of clustered DEGs in the delta res2 mutant

## Sheet: Cluster 1
ID	Name	Bgd count	Result count	Result gene list	Pct of bgd	Fold enrichment	Odds ratio	P-value	Benjamini	Bonferroni
GO:0005975	carbohydrate metabolic process	251	29	TRIREDRAFT_103049,TRIREDRAFT_108671,TRIREDRAFT_112140,TRIREDRAFT_112392,TRIREDRAFT_120229,TRIREDRAFT_120312,TRIREDRAFT_121127,TRIREDRAFT_122081,TRIREDRAFT_123232,TRIREDRAFT_123283,TRIREDRAFT_123818,TRIREDRAFT_123940,TRIREDRAFT_123989,TRIREDRAFT_123992,TRIREDRAFT_49081,TRIREDRAFT_49976,TRIREDRAFT_55999,TRIREDRAFT_57179,TRIREDRAFT_69944,TRIREDRAFT_72526,TRIREDRAFT_72567,TRIREDRAFT_72632,TRIREDRAFT_…	11.6	11.33	21.83	2.99160406791e-24	2.09412284754e-22	2.09412284754e-22
GO:0044264	cellular polysaccharide metabolic process	27	12	TRIREDRAFT_120229,TRIREDRAFT_121127,TRIREDRAFT_122081,TRIREDRAFT_123283,TRIREDRAFT_123818,TRIREDRAFT_123989,TRIREDRAFT_49081,TRIREDRAFT_49976,TRIREDRAFT_72526,TRIREDRAFT_72567,TRIREDRAFT_74223,TRIREDRAFT_76210,	44.4	43.57	94.65	6.85129539271e-18	2.39795338745e-16	4.7959067749e-16
GO:0000272	polysaccharide catabolic process	50	14	TRIREDRAFT_120229,TRIREDRAFT_121127,TRIREDRAFT_122081,TRIREDRAFT_123232,TRIREDRAFT_123283,TRIREDRAFT_123818,TRIREDRAFT_123989,TRIREDRAFT_49081,TRIREDRAFT_49976,TRIREDRAFT_72526,TRIREDRAFT_72567,TRIREDRAFT_74223,TRIREDRAFT_76210,TRIREDRAFT_76672,	28.0	27.45	47.62	2.17070799751e-17	5.06498532751e-16	1.51949559825e-15
GO:0005976	polysaccharide metabolic process	56	14	TRIREDRAFT_120229,TRIREDRAFT_121127,TRIREDRAFT_122081,TRIREDRAFT_123232,TRIREDRAFT_123283,TRIREDRAFT_123818,TRIREDRAFT_123989,TRIREDRAFT_49081,TRIREDRAFT_49976,TRIREDRAFT_72526,TRIREDRAFT_72567,TRIREDRAFT_74223,TRIREDRAFT_76210,TRIREDRAFT_76672,	25.0	24.51	40.78	1.28382197846e-16	2.24668846231e-15	8.98675384924e-15
GO:0044262	cellular carbohydrate metabolic process	53	12	TRIREDRAFT_120229,TRIREDRAFT_121127,TRIREDRAFT_122081,TRIREDRAFT_123283,TRIREDRAFT_123818,TRIREDRAFT_123989,TRIREDRAFT_49081,TRIREDRAFT_49976,TRIREDRAFT_72526,TRIREDRAFT_72567,TRIREDRAFT_74223,TRIREDRAFT_76210,	22.6	22.2	34.49	8.59128426555e-14	1.20277979718e-12	6.01389898589e-12
GO:0016052	carbohydrate catabolic process	90	14	TRIREDRAFT_120229,TRIREDRAFT_121127,TRIREDRAFT_122081,TRIREDRAFT_123232,TRIREDRAFT_123283,TRIREDRAFT_123818,TRIREDRAFT_123989,TRIREDRAFT_49081,TRIREDRAFT_49976,TRIREDRAFT_72526,TRIREDRAFT_72567,TRIREDRAFT_74223,TRIREDRAFT_76210,TRIREDRAFT_76672,	15.6	15.25	22.42	1.54410030592e-13	1.80145035691e-12	1.08087021414e-11
GO:0044347	cell wall polysaccharide catabolic process	12	7	TRIREDRAFT_120229,TRIREDRAFT_121127,TRIREDRAFT_123283,TRIREDRAFT_123818,TRIREDRAFT_72526,TRIREDRAFT_74223,TRIREDRAFT_76210,	58.3	57.18	151.84	6.31307111077e-12	4.01740888867e-11	4.41914977754e-10
GO:0010383	cell wall polysaccharide metabolic process	12	7	TRIREDRAFT_120229,TRIREDRAFT_121127,TRIREDRAFT_123283,TRIREDRAFT_123818,TRIREDRAFT_72526,TRIREDRAFT_74223,TRIREDRAFT_76210,	58.3	57.18	151.84	6.31307111077e-12	4.01740888867e-11	4.41914977754e-10
GO:0010410	hemicellulose metabolic process	12	7	TRIREDRAFT_120229,TRIREDRAFT_121127,TRIREDRAFT_123283,TRIREDRAFT_123818,TRIREDRAFT_72526,TRIREDRAFT_74223,TRIREDRAFT_76210,	58.3	57.18	151.84	6.31307111077e-12	4.01740888867e-11	4.41914977754e-10
GO:0045493	xylan catabolic process	12	7	TRIREDRAFT_120229,TRIREDRAFT_121127,TRIREDRAFT_123283,TRIREDRAFT_123818,TRIREDRAFT_72526,TRIREDRAFT_74223,TRIREDRAFT_76210,	58.3	57.18	151.84	6.31307111077e-12	4.01740888867e-11	4.41914977754e-10
GO:0045491	xylan metabolic process	12	7	TRIREDRAFT_120229,TRIREDRAFT_121127,TRIREDRAFT_123283,TRIREDRAFT_123818,TRIREDRAFT_72526,TRIREDRAFT_74223,TRIREDRAFT_76210,	58.3	57.18	151.84	6.31307111077e-12	4.01740888867e-11	4.41914977754e-10
GO:0016998	cell wall macromolecule catabolic process	14	7	TRIREDRAFT_120229,TRIREDRAFT_121127,TRIREDRAFT_123283,TRIREDRAFT_123818,TRIREDRAFT_72526,TRIREDRAFT_74223,TRIREDRAFT_76210,	50.0	49.02	108.42	2.69213278865e-11	1.57041079338e-10	1.88449295205e-09
GO:0071554	cell wall organization or biogenesis	34	9	TRIREDRAFT_103049,TRIREDRAFT_112140,TRIREDRAFT_120229,TRIREDRAFT_121127,TRIREDRAFT_123283,TRIREDRAFT_123818,TRIREDRAFT_72526,TRIREDRAFT_74223,TRIREDRAFT_76210,	26.5	25.95	40.29	2.92114558643e-11	1.57292454654e-10	2.0448019105e-09
GO:0044036	cell wall macromolecule metabolic process	17	7	TRIREDRAFT_120229,TRIREDRAFT_121127,TRIREDRAFT_123283,TRIREDRAFT_123818,TRIREDRAFT_72526,TRIREDRAFT_74223,TRIREDRAFT_76210,	41.2	40.37	75.86	1.4892735617e-10	7.44636780851e-10	1.04249149319e-08
GO:0009057	macromolecule catabolic process	165	14	TRIREDRAFT_120229,TRIREDRAFT_121127,TRIREDRAFT_122081,TRIREDRAFT_123232,TRIREDRAFT_123283,TRIREDRAFT_123818,TRIREDRAFT_123989,TRIREDRAFT_49081,TRIREDRAFT_49976,TRIREDRAFT_72526,TRIREDRAFT_72567,TRIREDRAFT_74223,TRIREDRAFT_76210,TRIREDRAFT_76672,	8.5	8.32	11.15	6.94612723131e-10	3.24152604128e-09	4.86228906191e-08
GO:0030245	cellulose catabolic process	10	5	TRIREDRAFT_122081,TRIREDRAFT_123989,TRIREDRAFT_49081,TRIREDRAFT_49976,TRIREDRAFT_72567,	50.0	49.02	104.9	2.29499556932e-08	8.92498276958e-08	1.60649689852e-06
GO:0051275	beta-glucan catabolic process	10	5	TRIREDRAFT_122081,TRIREDRAFT_123989,TRIREDRAFT_49081,TRIREDRAFT_49976,TRIREDRAFT_72567,	50.0	49.02	104.9	2.29499556932e-08	8.92498276958e-08	1.60649689852e-06
GO:0030243	cellulose metabolic process	10	5	TRIREDRAFT_122081,TRIREDRAFT_123989,TRIREDRAFT_49081,TRIREDRAFT_49976,TRIREDRAFT_72567,	50.0	49.02	104.9	2.29499556932e-08	8.92498276958e-08	1.60649689852e-06
GO:0009251	glucan catabolic process	11	5	TRIREDRAFT_122081,TRIREDRAFT_123989,TRIREDRAFT_49081,TRIREDRAFT_49976,TRIREDRAFT_72567,	45.5	44.56	87.4	4.17442470938e-08	1.46104864828e-07	2.92209729657e-06
GO:0044247	cellular polysaccharide catabolic process	11	5	TRIREDRAFT_122081,TRIREDRAFT_123989,TRIREDRAFT_49081,TRIREDRAFT_49976,TRIREDRAFT_72567,	45.5	44.56	87.4	4.17442470938e-08	1.46104864828e-07	2.92209729657e-06
GO:0051273	beta-glucan metabolic process	12	5	TRIREDRAFT_122081,TRIREDRAFT_123989,TRIREDRAFT_49081,TRIREDRAFT_49976,TRIREDRAFT_72567,	41.7	40.85	74.91	7.09992100516e-08	2.36664033505e-07	4.96994470361e-06
GO:1901575	organic substance catabolic process	298	15	TRIREDRAFT_120229,TRIREDRAFT_121127,TRIREDRAFT_121298,TRIREDRAFT_122081,TRIREDRAFT_123232,TRIREDRAFT_123283,TRIREDRAFT_123818,TRIREDRAFT_123989,TRIREDRAFT_49081,TRIREDRAFT_49976,TRIREDRAFT_72526,TRIREDRAFT_72567,TRIREDRAFT_74223,TRIREDRAFT_76210,TRIREDRAFT_76672,	5.0	4.93	6.36	2.00071585462e-07	6.36591408287e-07	1.40050109823e-05
GO:0006073	cellular glucan metabolic process	15	5	TRIREDRAFT_122081,TRIREDRAFT_123989,TRIREDRAFT_49081,TRIREDRAFT_49976,TRIREDRAFT_72567,	33.3	32.68	52.41	2.62909761162e-07	7.66820136722e-07	1.84036832813e-05
GO:0044042	glucan metabolic process	15	5	TRIREDRAFT_122081,TRIREDRAFT_123989,TRIREDRAFT_49081,TRIREDRAFT_49976,TRIREDRAFT_72567,	33.3	32.68	52.41	2.62909761162e-07	7.66820136722e-07	1.84036832813e-05
GO:0009056	catabolic process	333	15	TRIREDRAFT_120229,TRIREDRAFT_121127,TRIREDRAFT_121298,TRIREDRAFT_122081,TRIREDRAFT_123232,TRIREDRAFT_123283,TRIREDRAFT_123818,TRIREDRAFT_123989,TRIREDRAFT_49081,TRIREDRAFT_49976,TRIREDRAFT_72526,TRIREDRAFT_72567,TRIREDRAFT_74223,TRIREDRAFT_76210,TRIREDRAFT_76672,	4.5	4.42	5.63	8.40012300589e-07	2.30604412877e-06	5.88008610412e-05
GO:0044248	cellular catabolic process	246	13	TRIREDRAFT_120229,TRIREDRAFT_121127,TRIREDRAFT_121298,TRIREDRAFT_122081,TRIREDRAFT_123283,TRIREDRAFT_123818,TRIREDRAFT_123989,TRIREDRAFT_49081,TRIREDRAFT_49976,TRIREDRAFT_72526,TRIREDRAFT_72567,TRIREDRAFT_74223,TRIREDRAFT_76210,	5.3	5.18	6.5	8.565306764e-07	2.30604412877e-06	5.9957147348e-05
GO:0044275	cellular carbohydrate catabolic process	21	5	TRIREDRAFT_122081,TRIREDRAFT_123989,TRIREDRAFT_49081,TRIREDRAFT_49976,TRIREDRAFT_72567,	23.8	23.34	32.73	1.69922045379e-06	4.40538636169e-06	0.000118945431766
GO:0044265	cellular macromolecule catabolic process	123	7	TRIREDRAFT_120229,TRIREDRAFT_121127,TRIREDRAFT_123283,TRIREDRAFT_123818,TRIREDRAFT_72526,TRIREDRAFT_74223,TRIREDRAFT_76210,	5.7	5.58	6.43	0.000232444276851	0.000581110692127	0.0162710993796
GO:0046373	L-arabinose metabolic process	4	2	TRIREDRAFT_123283,TRIREDRAFT_76210,	50.0	49.02	100.03	0.000606904663318	0.00141611088108	0.0424833264323
GO:0019566	arabinose metabolic process	4	2	TRIREDRAFT_123283,TRIREDRAFT_76210,	50.0	49.02	100.03	0.000606904663318	0.00141611088108	0.0424833264323
GO:0019321	pentose metabolic process	8	2	TRIREDRAFT_123283,TRIREDRAFT_76210,	25.0	24.51	33.32	0.00275840985518	0.00622866741492	0.193088689863
GO:0071704	organic substance metabolic process	2229	34	TRIREDRAFT_103049,TRIREDRAFT_108671,TRIREDRAFT_112140,TRIREDRAFT_112392,TRIREDRAFT_120229,TRIREDRAFT_120312,TRIREDRAFT_121127,TRIREDRAFT_121298,TRIREDRAFT_122081,TRIREDRAFT_123232,TRIREDRAFT_123283,TRIREDRAFT_123818,TRIREDRAFT_123940,TRIREDRAFT_123989,TRIREDRAFT_123992,TRIREDRAFT_49081,TRIREDRAFT_49976,TRIREDRAFT_5369,TRIREDRAFT_55999,TRIREDRAFT_56996,TRIREDRAFT_57179,TRIREDRAFT_69276,TRIREDRAFT_…	1.5	1.5	2.04	0.00307879802922	0.00670136932203	0.215515862045
GO:0044238	primary metabolic process	2052	32	TRIREDRAFT_103049,TRIREDRAFT_108671,TRIREDRAFT_112140,TRIREDRAFT_112392,TRIREDRAFT_120229,TRIREDRAFT_120312,TRIREDRAFT_121127,TRIREDRAFT_122081,TRIREDRAFT_123232,TRIREDRAFT_123283,TRIREDRAFT_123818,TRIREDRAFT_123940,TRIREDRAFT_123989,TRIREDRAFT_123992,TRIREDRAFT_49081,TRIREDRAFT_49976,TRIREDRAFT_5369,TRIREDRAFT_55999,TRIREDRAFT_57179,TRIREDRAFT_69276,TRIREDRAFT_69555,TRIREDRAFT_69944,TRIREDRAFT_7…	1.6	1.53	2.04	0.0031592169661	0.00670136932203	0.221145187627
GO:0045229	external encapsulating structure organization	13	2	TRIREDRAFT_103049,TRIREDRAFT_112140,	15.4	15.08	18.16	0.00743544007368	0.0148708801474	0.520480805158
GO:0071555	cell wall organization	13	2	TRIREDRAFT_103049,TRIREDRAFT_112140,	15.4	15.08	18.16	0.00743544007368	0.0148708801474	0.520480805158
GO:0042183	formate catabolic process	1	1	TRIREDRAFT_121298,	100.0	98.03	inf	0.0102009273571	0.0192990517567	0.714064914996
GO:0015942	formate metabolic process	1	1	TRIREDRAFT_121298,	100.0	98.03	inf	0.0102009273571	0.0192990517567	0.714064914996
GO:0008152	metabolic process	2401	34	TRIREDRAFT_103049,TRIREDRAFT_108671,TRIREDRAFT_112140,TRIREDRAFT_112392,TRIREDRAFT_120229,TRIREDRAFT_120312,TRIREDRAFT_121127,TRIREDRAFT_121298,TRIREDRAFT_122081,TRIREDRAFT_123232,TRIREDRAFT_123283,TRIREDRAFT_123818,TRIREDRAFT_123940,TRIREDRAFT_123989,TRIREDRAFT_123992,TRIREDRAFT_49081,TRIREDRAFT_49976,TRIREDRAFT_5369,TRIREDRAFT_55999,TRIREDRAFT_56996,TRIREDRAFT_57179,TRIREDRAFT_69276,TRIREDRAFT_…	1.4	1.39	1.81	0.011478512644	0.0211446285548	0.803495885082
GO:0031221	arabinan metabolic process	2	1	TRIREDRAFT_123283,	50.0	49.02	98.51	0.0202993566034	0.035523874056	1.0
GO:0031222	arabinan catabolic process	2	1	TRIREDRAFT_123283,	50.0	49.02	98.51	0.0202993566034	0.035523874056	1.0
GO:0055085	transmembrane transport	491	10	TRIREDRAFT_104072,TRIREDRAFT_104077,TRIREDRAFT_46819,TRIREDRAFT_50894,TRIREDRAFT_56684,TRIREDRAFT_67541,TRIREDRAFT_69957,TRIREDRAFT_70998,TRIREDRAFT_76682,TRIREDRAFT_80086,	2.0	2.0	2.2	0.0259182293064	0.0442506354012	1.0
GO:0005996	monosaccharide metabolic process	29	2	TRIREDRAFT_123283,TRIREDRAFT_76210,	6.9	6.76	7.38	0.0348634574282	0.0581057623803	1.0

## Sheet: Cluster 2
ID	Name	Bgd count	Result count	Result gene list	Pct of bgd	Fold enrichment	Odds ratio	P-value	Benjamini	Bonferroni
GO:0005975	carbohydrate metabolic process	251	33	TRIREDRAFT_104797,TRIREDRAFT_107850,TRIREDRAFT_108477,TRIREDRAFT_111138,TRIREDRAFT_120568,TRIREDRAFT_120749,TRIREDRAFT_121661,TRIREDRAFT_122208,TRIREDRAFT_123226,TRIREDRAFT_123288,TRIREDRAFT_124016,TRIREDRAFT_2091,TRIREDRAFT_21957,TRIREDRAFT_22004,TRIREDRAFT_22197,TRIREDRAFT_22771,TRIREDRAFT_23200,TRIREDRAFT_3739,TRIREDRAFT_4009,TRIREDRAFT_46816,TRIREDRAFT_55802,TRIREDRAFT_5807,TRIREDRAFT_5836,TR…	13.1	2.84	3.39	3.54410291375e-08	2.48441614254e-05	2.48441614254e-05
GO:0009081	branched-chain amino acid metabolic process	18	7	TRIREDRAFT_122233,TRIREDRAFT_122868,TRIREDRAFT_4981,TRIREDRAFT_51499,TRIREDRAFT_68956,TRIREDRAFT_73934,TRIREDRAFT_75294,	38.9	8.42	13.42	8.60277743427e-06	0.00301527349071	0.00603054698142
GO:0016052	carbohydrate catabolic process	90	15	TRIREDRAFT_104797,TRIREDRAFT_107850,TRIREDRAFT_120568,TRIREDRAFT_122208,TRIREDRAFT_123288,TRIREDRAFT_124016,TRIREDRAFT_2091,TRIREDRAFT_22004,TRIREDRAFT_23200,TRIREDRAFT_46816,TRIREDRAFT_55802,TRIREDRAFT_60033,TRIREDRAFT_72339,TRIREDRAFT_76227,TRIREDRAFT_77656,	16.7	3.61	4.29	1.30247468788e-05	0.00304344918735	0.00913034756206
GO:0019752	carboxylic acid metabolic process	268	27	TRIREDRAFT_102382,TRIREDRAFT_111591,TRIREDRAFT_111739,TRIREDRAFT_120219,TRIREDRAFT_120568,TRIREDRAFT_121449,TRIREDRAFT_121989,TRIREDRAFT_122233,TRIREDRAFT_122531,TRIREDRAFT_122868,TRIREDRAFT_2091,TRIREDRAFT_21957,TRIREDRAFT_22004,TRIREDRAFT_23200,TRIREDRAFT_3823,TRIREDRAFT_4009,TRIREDRAFT_4981,TRIREDRAFT_51499,TRIREDRAFT_66541,TRIREDRAFT_66662,TRIREDRAFT_68956,TRIREDRAFT_73536,TRIREDRAFT_73934,TR…	10.1	2.18	2.44	9.75579866789e-05	0.0165294506135	0.0683881486619
GO:0043436	oxoacid metabolic process	271	27	TRIREDRAFT_102382,TRIREDRAFT_111591,TRIREDRAFT_111739,TRIREDRAFT_120219,TRIREDRAFT_120568,TRIREDRAFT_121449,TRIREDRAFT_121989,TRIREDRAFT_122233,TRIREDRAFT_122531,TRIREDRAFT_122868,TRIREDRAFT_2091,TRIREDRAFT_21957,TRIREDRAFT_22004,TRIREDRAFT_23200,TRIREDRAFT_3823,TRIREDRAFT_4009,TRIREDRAFT_4981,TRIREDRAFT_51499,TRIREDRAFT_66541,TRIREDRAFT_66662,TRIREDRAFT_68956,TRIREDRAFT_73536,TRIREDRAFT_73934,TR…	10.0	2.16	2.41	0.000117899077129	0.0165294506135	0.0826472530675
GO:0006082	organic acid metabolic process	274	27	TRIREDRAFT_102382,TRIREDRAFT_111591,TRIREDRAFT_111739,TRIREDRAFT_120219,TRIREDRAFT_120568,TRIREDRAFT_121449,TRIREDRAFT_121989,TRIREDRAFT_122233,TRIREDRAFT_122531,TRIREDRAFT_122868,TRIREDRAFT_2091,TRIREDRAFT_21957,TRIREDRAFT_22004,TRIREDRAFT_23200,TRIREDRAFT_3823,TRIREDRAFT_4009,TRIREDRAFT_4981,TRIREDRAFT_51499,TRIREDRAFT_66541,TRIREDRAFT_66662,TRIREDRAFT_68956,TRIREDRAFT_73536,TRIREDRAFT_73934,TR…	9.9	2.13	2.38	0.000141959705758	0.0165856256228	0.0995137537367
GO:0009082	branched-chain amino acid biosynthetic process	13	5	TRIREDRAFT_122233,TRIREDRAFT_122868,TRIREDRAFT_4981,TRIREDRAFT_51499,TRIREDRAFT_73934,	38.5	8.32	13.1	0.000193083965544	0.0193359799781	0.135351859847
GO:0005996	monosaccharide metabolic process	29	7	TRIREDRAFT_123288,TRIREDRAFT_21957,TRIREDRAFT_22004,TRIREDRAFT_22771,TRIREDRAFT_60033,TRIREDRAFT_74122,TRIREDRAFT_77656,	24.1	5.22	6.7	0.000271823899052	0.0238185691545	0.190548553236
GO:0046365	monosaccharide catabolic process	9	4	TRIREDRAFT_123288,TRIREDRAFT_22004,TRIREDRAFT_60033,TRIREDRAFT_77656,	44.4	9.62	16.72	0.000468375837691	0.034843084685	0.328331462222
GO:0044281	small molecule metabolic process	490	39	TRIREDRAFT_102382,TRIREDRAFT_107268,TRIREDRAFT_111591,TRIREDRAFT_111739,TRIREDRAFT_120219,TRIREDRAFT_120568,TRIREDRAFT_121449,TRIREDRAFT_121533,TRIREDRAFT_121989,TRIREDRAFT_122233,TRIREDRAFT_122531,TRIREDRAFT_122868,TRIREDRAFT_123288,TRIREDRAFT_2091,TRIREDRAFT_21957,TRIREDRAFT_22004,TRIREDRAFT_22633,TRIREDRAFT_22771,TRIREDRAFT_23200,TRIREDRAFT_3823,TRIREDRAFT_4009,TRIREDRAFT_44389,TRIREDRAFT_4981…	8.0	1.72	1.9	0.000497048283667	0.034843084685	0.34843084685
GO:0009097	isoleucine biosynthetic process	5	3	TRIREDRAFT_122868,TRIREDRAFT_51499,TRIREDRAFT_73934,	60.0	12.98	31.26	0.000911646189283	0.0532553315573	0.639063978688
GO:0006549	isoleucine metabolic process	5	3	TRIREDRAFT_122868,TRIREDRAFT_51499,TRIREDRAFT_73934,	60.0	12.98	31.26	0.000911646189283	0.0532553315573	0.639063978688
GO:0006573	valine metabolic process	6	3	TRIREDRAFT_51499,TRIREDRAFT_68956,TRIREDRAFT_73934,	50.0	10.82	20.84	0.00176098476375	0.0949577168763	1.0
GO:0044282	small molecule catabolic process	62	9	TRIREDRAFT_102382,TRIREDRAFT_107268,TRIREDRAFT_111591,TRIREDRAFT_123288,TRIREDRAFT_22004,TRIREDRAFT_60033,TRIREDRAFT_66541,TRIREDRAFT_66662,TRIREDRAFT_77656,	14.5	3.14	3.58	0.00199149921296	0.0997172105917	1.0
GO:0006090	pyruvate metabolic process	21	5	TRIREDRAFT_120568,TRIREDRAFT_2091,TRIREDRAFT_21957,TRIREDRAFT_23200,TRIREDRAFT_77656,	23.8	5.15	6.54	0.00224974582322	0.105138121472	1.0
GO:0055085	transmembrane transport	491	36	TRIREDRAFT_104320,TRIREDRAFT_104879,TRIREDRAFT_105260,TRIREDRAFT_110813,TRIREDRAFT_120752,TRIREDRAFT_121482,TRIREDRAFT_121608,TRIREDRAFT_123459,TRIREDRAFT_123702,TRIREDRAFT_124002,TRIREDRAFT_27939,TRIREDRAFT_28036,TRIREDRAFT_28409,TRIREDRAFT_3405,TRIREDRAFT_45317,TRIREDRAFT_45868,TRIREDRAFT_55511,TRIREDRAFT_56952,TRIREDRAFT_57749,TRIREDRAFT_60329,TRIREDRAFT_60945,TRIREDRAFT_61114,TRIREDRAFT_61374…	7.3	1.59	1.72	0.00347799341165	0.152379586348	1.0
GO:0008652	cellular amino acid biosynthetic process	81	10	TRIREDRAFT_120219,TRIREDRAFT_121449,TRIREDRAFT_122233,TRIREDRAFT_122531,TRIREDRAFT_122868,TRIREDRAFT_3823,TRIREDRAFT_4981,TRIREDRAFT_51499,TRIREDRAFT_73934,TRIREDRAFT_82547,	12.3	2.67	2.97	0.00389599090867	0.160652330999	1.0
GO:0006757	ATP generation from ADP	16	4	TRIREDRAFT_120568,TRIREDRAFT_2091,TRIREDRAFT_23200,TRIREDRAFT_77656,	25.0	5.41	6.96	0.00523173443436	0.184962203816	1.0
GO:0006096	glycolytic process	16	4	TRIREDRAFT_120568,TRIREDRAFT_2091,TRIREDRAFT_23200,TRIREDRAFT_77656,	25.0	5.41	6.96	0.00523173443436	0.184962203816	1.0
GO:1901575	organic substance catabolic process	298	24	TRIREDRAFT_102382,TRIREDRAFT_104797,TRIREDRAFT_107268,TRIREDRAFT_107850,TRIREDRAFT_111591,TRIREDRAFT_120568,TRIREDRAFT_122208,TRIREDRAFT_123288,TRIREDRAFT_124016,TRIREDRAFT_2091,TRIREDRAFT_22004,TRIREDRAFT_23200,TRIREDRAFT_46816,TRIREDRAFT_50583,TRIREDRAFT_55802,TRIREDRAFT_60033,TRIREDRAFT_64397,TRIREDRAFT_66541,TRIREDRAFT_66662,TRIREDRAFT_72339,TRIREDRAFT_76227,TRIREDRAFT_77656,TRIREDRAFT_78542,…	8.1	1.74	1.88	0.00532113503048	0.184962203816	1.0
GO:0009056	catabolic process	333	26	TRIREDRAFT_102382,TRIREDRAFT_104797,TRIREDRAFT_107268,TRIREDRAFT_107850,TRIREDRAFT_111591,TRIREDRAFT_120568,TRIREDRAFT_122208,TRIREDRAFT_123288,TRIREDRAFT_124016,TRIREDRAFT_2091,TRIREDRAFT_22004,TRIREDRAFT_23200,TRIREDRAFT_46816,TRIREDRAFT_47077,TRIREDRAFT_50583,TRIREDRAFT_55802,TRIREDRAFT_60033,TRIREDRAFT_64397,TRIREDRAFT_66541,TRIREDRAFT_66662,TRIREDRAFT_67013,TRIREDRAFT_72339,TRIREDRAFT_76227,…	7.8	1.69	1.82	0.00568622172012	0.184962203816	1.0
GO:0009099	valine biosynthetic process	3	2	TRIREDRAFT_51499,TRIREDRAFT_73934,	66.7	14.43	41.55	0.00619105703414	0.184962203816	1.0
GO:0009088	threonine biosynthetic process	3	2	TRIREDRAFT_122531,TRIREDRAFT_122868,	66.7	14.43	41.55	0.00619105703414	0.184962203816	1.0
GO:0046939	nucleotide phosphorylation	17	4	TRIREDRAFT_120568,TRIREDRAFT_2091,TRIREDRAFT_23200,TRIREDRAFT_77656,	23.5	5.09	6.42	0.00659636960827	0.184962203816	1.0
GO:0006165	nucleoside diphosphate phosphorylation	17	4	TRIREDRAFT_120568,TRIREDRAFT_2091,TRIREDRAFT_23200,TRIREDRAFT_77656,	23.5	5.09	6.42	0.00659636960827	0.184962203816	1.0
GO:0046031	ADP metabolic process	18	4	TRIREDRAFT_120568,TRIREDRAFT_2091,TRIREDRAFT_23200,TRIREDRAFT_77656,	22.2	4.81	5.96	0.00817767396088	0.201323301621	1.0
GO:0009179	purine ribonucleoside diphosphate metabolic process	18	4	TRIREDRAFT_120568,TRIREDRAFT_2091,TRIREDRAFT_23200,TRIREDRAFT_77656,	22.2	4.81	5.96	0.00817767396088	0.201323301621	1.0
GO:0009135	purine nucleoside diphosphate metabolic process	18	4	TRIREDRAFT_120568,TRIREDRAFT_2091,TRIREDRAFT_23200,TRIREDRAFT_77656,	22.2	4.81	5.96	0.00817767396088	0.201323301621	1.0
GO:0044272	sulfur compound biosynthetic process	39	6	TRIREDRAFT_122868,TRIREDRAFT_3823,TRIREDRAFT_4475,TRIREDRAFT_65410,TRIREDRAFT_77309,TRIREDRAFT_82547,	15.4	3.33	3.81	0.0083286387261	0.201323301621	1.0
GO:0006520	cellular amino acid metabolic process	181	16	TRIREDRAFT_111591,TRIREDRAFT_120219,TRIREDRAFT_121449,TRIREDRAFT_122233,TRIREDRAFT_122531,TRIREDRAFT_122868,TRIREDRAFT_3823,TRIREDRAFT_4981,TRIREDRAFT_51499,TRIREDRAFT_66662,TRIREDRAFT_68956,TRIREDRAFT_73536,TRIREDRAFT_73934,TRIREDRAFT_73937,TRIREDRAFT_75294,TRIREDRAFT_82547,	8.8	1.91	2.06	0.00926037065787	0.209014175634	1.0
GO:0032787	monocarboxylic acid metabolic process	78	9	TRIREDRAFT_102382,TRIREDRAFT_111739,TRIREDRAFT_120568,TRIREDRAFT_2091,TRIREDRAFT_21957,TRIREDRAFT_22004,TRIREDRAFT_23200,TRIREDRAFT_66541,TRIREDRAFT_77656,	11.5	2.5	2.74	0.00940254450155	0.209014175634	1.0
GO:1901607	alpha-amino acid biosynthetic process	65	8	TRIREDRAFT_120219,TRIREDRAFT_122233,TRIREDRAFT_122531,TRIREDRAFT_122868,TRIREDRAFT_3823,TRIREDRAFT_51499,TRIREDRAFT_73934,TRIREDRAFT_82547,	12.3	2.66	2.95	0.00964013349693	0.209014175634	1.0
GO:0009185	ribonucleoside diphosphate metabolic process	19	4	TRIREDRAFT_120568,TRIREDRAFT_2091,TRIREDRAFT_23200,TRIREDRAFT_77656,	21.1	4.56	5.56	0.00998847821959	0.209014175634	1.0
GO:0019323	pentose catabolic process	4	2	TRIREDRAFT_123288,TRIREDRAFT_60033,	50.0	10.82	20.77	0.0120045227226	0.209014175634	1.0
GO:0046185	aldehyde catabolic process	4	2	TRIREDRAFT_102382,TRIREDRAFT_107268,	50.0	10.82	20.77	0.0120045227226	0.209014175634	1.0
GO:0043244	regulation of protein-containing complex disassembly	4	2	TRIREDRAFT_123056,TRIREDRAFT_78961,	50.0	10.82	20.77	0.0120045227226	0.209014175634	1.0
GO:0006012	galactose metabolic process	4	2	TRIREDRAFT_22771,TRIREDRAFT_74122,	50.0	10.82	20.77	0.0120045227226	0.209014175634	1.0
GO:0006566	threonine metabolic process	4	2	TRIREDRAFT_122531,TRIREDRAFT_122868,	50.0	10.82	20.77	0.0120045227226	0.209014175634	1.0
GO:0006694	steroid biosynthetic process	20	4	TRIREDRAFT_121166,TRIREDRAFT_57647,TRIREDRAFT_59846,TRIREDRAFT_81049,	20.0	4.33	5.22	0.0120404750936	0.209014175634	1.0
GO:0019318	hexose metabolic process	20	4	TRIREDRAFT_21957,TRIREDRAFT_22771,TRIREDRAFT_74122,TRIREDRAFT_77656,	20.0	4.33	5.22	0.0120404750936	0.209014175634	1.0
GO:0044242	cellular lipid catabolic process	11	3	TRIREDRAFT_64397,TRIREDRAFT_66541,TRIREDRAFT_78542,	27.3	5.9	7.81	0.0122247948659	0.209014175634	1.0
GO:0009132	nucleoside diphosphate metabolic process	21	4	TRIREDRAFT_120568,TRIREDRAFT_2091,TRIREDRAFT_23200,TRIREDRAFT_77656,	19.0	4.12	4.91	0.0143441760982	0.239411129639	1.0
GO:0009086	methionine biosynthetic process	12	3	TRIREDRAFT_122868,TRIREDRAFT_3823,TRIREDRAFT_82547,	25.0	5.41	6.94	0.0157505589551	0.256770740175	1.0
GO:0009067	aspartate family amino acid biosynthetic process	22	4	TRIREDRAFT_122531,TRIREDRAFT_122868,TRIREDRAFT_3823,TRIREDRAFT_82547,	18.2	3.93	4.64	0.0169088846286	0.269389275561	1.0
GO:0043648	dicarboxylic acid metabolic process	24	4	TRIREDRAFT_120219,TRIREDRAFT_121989,TRIREDRAFT_122531,TRIREDRAFT_4009,	16.7	3.61	4.17	0.022852433257	0.305618092213	1.0
GO:0008202	steroid metabolic process	24	4	TRIREDRAFT_121166,TRIREDRAFT_57647,TRIREDRAFT_59846,TRIREDRAFT_81049,	16.7	3.61	4.17	0.022852433257	0.305618092213	1.0
GO:1901605	alpha-amino acid metabolic process	106	10	TRIREDRAFT_111591,TRIREDRAFT_120219,TRIREDRAFT_122233,TRIREDRAFT_122531,TRIREDRAFT_122868,TRIREDRAFT_3823,TRIREDRAFT_51499,TRIREDRAFT_68956,TRIREDRAFT_73934,TRIREDRAFT_82547,	9.4	2.04	2.19	0.0240884073468	0.305618092213	1.0
GO:0006555	methionine metabolic process	14	3	TRIREDRAFT_122868,TRIREDRAFT_3823,TRIREDRAFT_82547,	21.4	4.64	5.68	0.0243398362316	0.305618092213	1.0
GO:0000272	polysaccharide catabolic process	50	6	TRIREDRAFT_104797,TRIREDRAFT_107850,TRIREDRAFT_122208,TRIREDRAFT_46816,TRIREDRAFT_72339,TRIREDRAFT_76227,	12.0	2.6	2.85	0.0266104875968	0.305618092213	1.0
GO:0009066	aspartate family amino acid metabolic process	26	4	TRIREDRAFT_122531,TRIREDRAFT_122868,TRIREDRAFT_3823,TRIREDRAFT_82547,	15.4	3.33	3.79	0.029921197848	0.305618092213	1.0
GO:0044264	cellular polysaccharide metabolic process	27	4	TRIREDRAFT_104797,TRIREDRAFT_107850,TRIREDRAFT_122208,TRIREDRAFT_46816,	14.8	3.21	3.62	0.0338879662715	0.305618092213	1.0
GO:0044262	cellular carbohydrate metabolic process	53	6	TRIREDRAFT_104797,TRIREDRAFT_107850,TRIREDRAFT_122208,TRIREDRAFT_123226,TRIREDRAFT_46816,TRIREDRAFT_74122,	11.3	2.45	2.67	0.0342985744522	0.305618092213	1.0
GO:0005976	polysaccharide metabolic process	56	6	TRIREDRAFT_104797,TRIREDRAFT_107850,TRIREDRAFT_122208,TRIREDRAFT_46816,TRIREDRAFT_72339,TRIREDRAFT_76227,	10.7	2.32	2.51	0.0432937479518	0.305618092213	1.0
GO:0046292	formaldehyde metabolic process	1	1	TRIREDRAFT_107268,	100.0	21.64	inf	0.0462132921178	0.305618092213	1.0
GO:0090224	regulation of spindle organization	1	1	TRIREDRAFT_121606,	100.0	21.64	inf	0.0462132921178	0.305618092213	1.0
GO:1902114	D-valine metabolic process	1	1	TRIREDRAFT_68956,	100.0	21.64	inf	0.0462132921178	0.305618092213	1.0
GO:1902272	regulation of (R)-carnitine transmembrane transport	1	1	TRIREDRAFT_110813,	100.0	21.64	inf	0.0462132921178	0.305618092213	1.0
GO:0090169	regulation of spindle assembly	1	1	TRIREDRAFT_121606,	100.0	21.64	inf	0.0462132921178	0.305618092213	1.0
GO:0046499	S-adenosylmethioninamine metabolic process	1	1	TRIREDRAFT_77309,	100.0	21.64	inf	0.0462132921178	0.305618092213	1.0
GO:1901673	regulation of mitotic spindle assembly	1	1	TRIREDRAFT_121606,	100.0	21.64	inf	0.0462132921178	0.305618092213	1.0
GO:0046294	formaldehyde catabolic process	1	1	TRIREDRAFT_107268,	100.0	21.64	inf	0.0462132921178	0.305618092213	1.0
GO:0051167	xylulose 5-phosphate metabolic process	1	1	TRIREDRAFT_60033,	100.0	21.64	inf	0.0462132921178	0.305618092213	1.0
GO:0101024	mitotic nuclear membrane organization	1	1	TRIREDRAFT_121606,	100.0	21.64	inf	0.0462132921178	0.305618092213	1.0
GO:0110095	cellular detoxification of aldehyde	1	1	TRIREDRAFT_107268,	100.0	21.64	inf	0.0462132921178	0.305618092213	1.0
GO:0046436	D-alanine metabolic process	1	1	TRIREDRAFT_68956,	100.0	21.64	inf	0.0462132921178	0.305618092213	1.0
GO:0046144	D-alanine family amino acid metabolic process	1	1	TRIREDRAFT_68956,	100.0	21.64	inf	0.0462132921178	0.305618092213	1.0
GO:0046222	aflatoxin metabolic process	1	1	TRIREDRAFT_111739,	100.0	21.64	inf	0.0462132921178	0.305618092213	1.0
GO:1902269	positive regulation of polyamine transmembrane transport	1	1	TRIREDRAFT_110813,	100.0	21.64	inf	0.0462132921178	0.305618092213	1.0
GO:1901378	organic heteropentacyclic compound biosynthetic process	1	1	TRIREDRAFT_111739,	100.0	21.64	inf	0.0462132921178	0.305618092213	1.0
GO:0120009	intermembrane lipid transfer	1	1	TRIREDRAFT_22484,	100.0	21.64	inf	0.0462132921178	0.305618092213	1.0
GO:1901159	xylulose 5-phosphate biosynthetic process	1	1	TRIREDRAFT_60033,	100.0	21.64	inf	0.0462132921178	0.305618092213	1.0
GO:1901376	organic heteropentacyclic compound metabolic process	1	1	TRIREDRAFT_111739,	100.0	21.64	inf	0.0462132921178	0.305618092213	1.0
GO:0071266	'de novo' L-methionine biosynthetic process	1	1	TRIREDRAFT_82547,	100.0	21.64	inf	0.0462132921178	0.305618092213	1.0
GO:0045122	aflatoxin biosynthetic process	1	1	TRIREDRAFT_111739,	100.0	21.64	inf	0.0462132921178	0.305618092213	1.0
GO:0110096	cellular response to aldehyde	1	1	TRIREDRAFT_107268,	100.0	21.64	inf	0.0462132921178	0.305618092213	1.0
GO:1902274	positive regulation of (R)-carnitine transmembrane transport	1	1	TRIREDRAFT_110813,	100.0	21.64	inf	0.0462132921178	0.305618092213	1.0
GO:0009078	pyruvate family amino acid metabolic process	1	1	TRIREDRAFT_68956,	100.0	21.64	inf	0.0462132921178	0.305618092213	1.0
GO:0005998	xylulose catabolic process	1	1	TRIREDRAFT_123288,	100.0	21.64	inf	0.0462132921178	0.305618092213	1.0
GO:0008215	spermine metabolic process	1	1	TRIREDRAFT_77309,	100.0	21.64	inf	0.0462132921178	0.305618092213	1.0
GO:0006067	ethanol metabolic process	1	1	TRIREDRAFT_22633,	100.0	21.64	inf	0.0462132921178	0.305618092213	1.0
GO:0008216	spermidine metabolic process	1	1	TRIREDRAFT_77309,	100.0	21.64	inf	0.0462132921178	0.305618092213	1.0
GO:0008295	spermidine biosynthetic process	1	1	TRIREDRAFT_77309,	100.0	21.64	inf	0.0462132921178	0.305618092213	1.0
GO:0005997	xylulose metabolic process	1	1	TRIREDRAFT_123288,	100.0	21.64	inf	0.0462132921178	0.305618092213	1.0
GO:0006063	uronic acid metabolic process	1	1	TRIREDRAFT_22004,	100.0	21.64	inf	0.0462132921178	0.305618092213	1.0
GO:0006069	ethanol oxidation	1	1	TRIREDRAFT_22633,	100.0	21.64	inf	0.0462132921178	0.305618092213	1.0
GO:0006522	alanine metabolic process	1	1	TRIREDRAFT_68956,	100.0	21.64	inf	0.0462132921178	0.305618092213	1.0
GO:0019572	L-arabinose catabolic process	1	1	TRIREDRAFT_60033,	100.0	21.64	inf	0.0462132921178	0.305618092213	1.0
GO:0019629	propionate catabolic process, 2-methylcitrate cycle	1	1	TRIREDRAFT_66541,	100.0	21.64	inf	0.0462132921178	0.305618092213	1.0
GO:0031291	Ran protein signal transduction	1	1	TRIREDRAFT_121606,	100.0	21.64	inf	0.0462132921178	0.305618092213	1.0
GO:0006557	S-adenosylmethioninamine biosynthetic process	1	1	TRIREDRAFT_77309,	100.0	21.64	inf	0.0462132921178	0.305618092213	1.0
GO:0016104	triterpenoid biosynthetic process	1	1	TRIREDRAFT_59846,	100.0	21.64	inf	0.0462132921178	0.305618092213	1.0
GO:0006597	spermine biosynthetic process	1	1	TRIREDRAFT_77309,	100.0	21.64	inf	0.0462132921178	0.305618092213	1.0
GO:0015675	nickel cation transport	1	1	TRIREDRAFT_123459,	100.0	21.64	inf	0.0462132921178	0.305618092213	1.0
GO:0060236	regulation of mitotic spindle organization	1	1	TRIREDRAFT_121606,	100.0	21.64	inf	0.0462132921178	0.305618092213	1.0
GO:0046835	carbohydrate phosphorylation	1	1	TRIREDRAFT_74122,	100.0	21.64	inf	0.0462132921178	0.305618092213	1.0
GO:0046397	galacturonate catabolic process	1	1	TRIREDRAFT_22004,	100.0	21.64	inf	0.0462132921178	0.305618092213	1.0
GO:0046396	D-galacturonate metabolic process	1	1	TRIREDRAFT_22004,	100.0	21.64	inf	0.0462132921178	0.305618092213	1.0
GO:0035444	nickel cation transmembrane transport	1	1	TRIREDRAFT_123459,	100.0	21.64	inf	0.0462132921178	0.305618092213	1.0
GO:0006722	triterpenoid metabolic process	1	1	TRIREDRAFT_59846,	100.0	21.64	inf	0.0462132921178	0.305618092213	1.0
GO:1902267	regulation of polyamine transmembrane transport	1	1	TRIREDRAFT_110813,	100.0	21.64	inf	0.0462132921178	0.305618092213	1.0
GO:0019568	arabinose catabolic process	1	1	TRIREDRAFT_60033,	100.0	21.64	inf	0.0462132921178	0.305618092213	1.0
GO:0019698	D-galacturonate catabolic process	1	1	TRIREDRAFT_22004,	100.0	21.64	inf	0.0462132921178	0.305618092213	1.0
GO:0019626	short-chain fatty acid catabolic process	1	1	TRIREDRAFT_66541,	100.0	21.64	inf	0.0462132921178	0.305618092213	1.0
GO:0019586	galacturonate metabolic process	1	1	TRIREDRAFT_22004,	100.0	21.64	inf	0.0462132921178	0.305618092213	1.0
GO:0019543	propionate catabolic process	1	1	TRIREDRAFT_66541,	100.0	21.64	inf	0.0462132921178	0.305618092213	1.0
GO:0019569	L-arabinose catabolic process to xylulose 5-phosphate	1	1	TRIREDRAFT_60033,	100.0	21.64	inf	0.0462132921178	0.305618092213	1.0
GO:0007264	small GTPase mediated signal transduction	18	3	TRIREDRAFT_121606,TRIREDRAFT_34726,TRIREDRAFT_41009,	16.7	3.61	4.16	0.0476483127386	0.30927284472	1.0
GO:0000097	sulfur amino acid biosynthetic process	18	3	TRIREDRAFT_122868,TRIREDRAFT_3823,TRIREDRAFT_82547,	16.7	3.61	4.16	0.0476483127386	0.30927284472	1.0
GO:0019321	pentose metabolic process	8	2	TRIREDRAFT_123288,TRIREDRAFT_60033,	25.0	5.41	6.92	0.049554685132	0.318695727317	1.0

## Sheet: Cluster 3
ID	Name	Bgd count	Result count	Result gene list	Pct of bgd	Fold enrichment	Odds ratio	P-value	Benjamini	Bonferroni
GO:0009820	alkaloid metabolic process	3	2	TRIREDRAFT_106245,TRIREDRAFT_73818,	66.7	55.3	168.18	0.000427119832783	0.0918307640483	0.0918307640483
GO:0042744	hydrogen peroxide catabolic process	8	2	TRIREDRAFT_106245,TRIREDRAFT_73818,	25.0	20.74	28.01	0.00383313759637	0.214711411673	0.82412458322
GO:0042743	hydrogen peroxide metabolic process	8	2	TRIREDRAFT_106245,TRIREDRAFT_73818,	25.0	20.74	28.01	0.00383313759637	0.214711411673	0.82412458322
GO:0055085	transmembrane transport	491	13	TRIREDRAFT_21595,TRIREDRAFT_53503,TRIREDRAFT_59173,TRIREDRAFT_60847,TRIREDRAFT_67692,TRIREDRAFT_67806,TRIREDRAFT_69164,TRIREDRAFT_76633,TRIREDRAFT_76800,TRIREDRAFT_76910,TRIREDRAFT_77703,TRIREDRAFT_78585,TRIREDRAFT_80875,	2.6	2.2	2.47	0.00540100521332	0.214711411673	1.0
GO:0006582	melanin metabolic process	1	1	TRIREDRAFT_50793,	100.0	82.95	inf	0.0120556414221	0.214711411673	1.0
GO:0061691	detoxification of hydrogen peroxide	1	1	TRIREDRAFT_73818,	100.0	82.95	inf	0.0120556414221	0.214711411673	1.0
GO:0061687	detoxification of inorganic compound	1	1	TRIREDRAFT_73818,	100.0	82.95	inf	0.0120556414221	0.214711411673	1.0
GO:0061692	cellular detoxification of hydrogen peroxide	1	1	TRIREDRAFT_73818,	100.0	82.95	inf	0.0120556414221	0.214711411673	1.0
GO:2001256	regulation of store-operated calcium entry	1	1	TRIREDRAFT_54858,	100.0	82.95	inf	0.0120556414221	0.214711411673	1.0
GO:0042438	melanin biosynthetic process	1	1	TRIREDRAFT_50793,	100.0	82.95	inf	0.0120556414221	0.214711411673	1.0
GO:0070301	cellular response to hydrogen peroxide	1	1	TRIREDRAFT_73818,	100.0	82.95	inf	0.0120556414221	0.214711411673	1.0
GO:0072593	reactive oxygen species metabolic process	15	2	TRIREDRAFT_106245,TRIREDRAFT_73818,	13.3	11.06	12.91	0.0136103061318	0.214711411673	1.0
GO:0010959	regulation of metal ion transport	2	1	TRIREDRAFT_54858,	50.0	41.47	83.0	0.0239677854891	0.214711411673	1.0
GO:1901569	fatty acid derivative catabolic process	2	1	TRIREDRAFT_50616,	50.0	41.47	83.0	0.0239677854891	0.214711411673	1.0
GO:0042542	response to hydrogen peroxide	2	1	TRIREDRAFT_73818,	50.0	41.47	83.0	0.0239677854891	0.214711411673	1.0
GO:0046950	cellular ketone body metabolic process	2	1	TRIREDRAFT_50616,	50.0	41.47	83.0	0.0239677854891	0.214711411673	1.0
GO:0046189	phenol-containing compound biosynthetic process	2	1	TRIREDRAFT_50793,	50.0	41.47	83.0	0.0239677854891	0.214711411673	1.0
GO:0034614	cellular response to reactive oxygen species	2	1	TRIREDRAFT_73818,	50.0	41.47	83.0	0.0239677854891	0.214711411673	1.0
GO:1901568	fatty acid derivative metabolic process	2	1	TRIREDRAFT_50616,	50.0	41.47	83.0	0.0239677854891	0.214711411673	1.0
GO:1902224	ketone body metabolic process	2	1	TRIREDRAFT_50616,	50.0	41.47	83.0	0.0239677854891	0.214711411673	1.0
GO:0009254	peptidoglycan turnover	2	1	TRIREDRAFT_5614,	50.0	41.47	83.0	0.0239677854891	0.214711411673	1.0
GO:0046952	ketone body catabolic process	2	1	TRIREDRAFT_50616,	50.0	41.47	83.0	0.0239677854891	0.214711411673	1.0
GO:0051924	regulation of calcium ion transport	2	1	TRIREDRAFT_54858,	50.0	41.47	83.0	0.0239677854891	0.214711411673	1.0
GO:0006419	alanyl-tRNA aminoacylation	2	1	TRIREDRAFT_70397,	50.0	41.47	83.0	0.0239677854891	0.214711411673	1.0
GO:0000302	response to reactive oxygen species	3	1	TRIREDRAFT_73818,	33.3	27.65	41.49	0.0357381183166	0.295526747618	1.0
GO:0098869	cellular oxidant detoxification	3	1	TRIREDRAFT_73818,	33.3	27.65	41.49	0.0357381183166	0.295526747618	1.0
GO:0000270	peptidoglycan metabolic process	4	1	TRIREDRAFT_5614,	25.0	20.74	27.66	0.0473683064677	0.363720924663	1.0
GO:0030203	glycosaminoglycan metabolic process	4	1	TRIREDRAFT_5614,	25.0	20.74	27.66	0.0473683064677	0.363720924663	1.0

## Sheet: Cluster 4
ID	Name	Bgd count	Result count	Result gene list	Pct of bgd	Fold enrichment	Odds ratio	P-value	Benjamini	Bonferroni
GO:0006629	lipid metabolic process	221	38	TRIREDRAFT_107263,TRIREDRAFT_109747,TRIREDRAFT_110088,TRIREDRAFT_111102,TRIREDRAFT_111849,TRIREDRAFT_120125,TRIREDRAFT_120154,TRIREDRAFT_122091,TRIREDRAFT_123572,TRIREDRAFT_21534,TRIREDRAFT_21908,TRIREDRAFT_3568,TRIREDRAFT_44868,TRIREDRAFT_45250,TRIREDRAFT_48788,TRIREDRAFT_49864,TRIREDRAFT_51806,TRIREDRAFT_53495,TRIREDRAFT_55534,TRIREDRAFT_55627,TRIREDRAFT_56812,TRIREDRAFT_60194,TRIREDRAFT_63507,…	17.2	2.63	3.16	2.34330812807e-08	2.17224663472e-05	2.17224663472e-05
GO:0044255	cellular lipid metabolic process	160	28	TRIREDRAFT_107263,TRIREDRAFT_109747,TRIREDRAFT_110088,TRIREDRAFT_111849,TRIREDRAFT_120154,TRIREDRAFT_21534,TRIREDRAFT_21908,TRIREDRAFT_44868,TRIREDRAFT_48788,TRIREDRAFT_49864,TRIREDRAFT_51806,TRIREDRAFT_55534,TRIREDRAFT_55627,TRIREDRAFT_56812,TRIREDRAFT_63507,TRIREDRAFT_63967,TRIREDRAFT_65891,TRIREDRAFT_70532,TRIREDRAFT_71259,TRIREDRAFT_74854,TRIREDRAFT_75589,TRIREDRAFT_77227,TRIREDRAFT_78591,TRI…	17.5	2.68	3.18	1.22900350584e-06	0.000569643124958	0.00113928624992
GO:0006974	cellular response to DNA damage stimulus	130	23	TRIREDRAFT_102458,TRIREDRAFT_107805,TRIREDRAFT_112230,TRIREDRAFT_112233,TRIREDRAFT_120486,TRIREDRAFT_122447,TRIREDRAFT_22881,TRIREDRAFT_3027,TRIREDRAFT_30578,TRIREDRAFT_40346,TRIREDRAFT_4170,TRIREDRAFT_56515,TRIREDRAFT_58076,TRIREDRAFT_58213,TRIREDRAFT_58509,TRIREDRAFT_61042,TRIREDRAFT_63200,TRIREDRAFT_64498,TRIREDRAFT_64832,TRIREDRAFT_66928,TRIREDRAFT_69998,TRIREDRAFT_71468,TRIREDRAFT_75518,	17.7	2.71	3.19	9.25247529717e-06	0.00285901486682	0.00857704460047
GO:0033554	cellular response to stress	174	27	TRIREDRAFT_102458,TRIREDRAFT_107805,TRIREDRAFT_112230,TRIREDRAFT_112233,TRIREDRAFT_120486,TRIREDRAFT_121397,TRIREDRAFT_122447,TRIREDRAFT_123149,TRIREDRAFT_22881,TRIREDRAFT_3027,TRIREDRAFT_30578,TRIREDRAFT_40346,TRIREDRAFT_4170,TRIREDRAFT_49205,TRIREDRAFT_54129,TRIREDRAFT_56515,TRIREDRAFT_58076,TRIREDRAFT_58213,TRIREDRAFT_58509,TRIREDRAFT_61042,TRIREDRAFT_63200,TRIREDRAFT_64498,TRIREDRAFT_64832,TR…	15.5	2.37	2.74	1.95727971241e-05	0.00383290976092	0.0181439829341
GO:0006281	DNA repair	118	21	TRIREDRAFT_102458,TRIREDRAFT_107805,TRIREDRAFT_112230,TRIREDRAFT_112233,TRIREDRAFT_120486,TRIREDRAFT_122447,TRIREDRAFT_22881,TRIREDRAFT_30578,TRIREDRAFT_40346,TRIREDRAFT_56515,TRIREDRAFT_58076,TRIREDRAFT_58213,TRIREDRAFT_58509,TRIREDRAFT_61042,TRIREDRAFT_63200,TRIREDRAFT_64498,TRIREDRAFT_64832,TRIREDRAFT_66928,TRIREDRAFT_69998,TRIREDRAFT_71468,TRIREDRAFT_75518,	17.8	2.72	3.2	2.06737311808e-05	0.00383290976092	0.0191645488046
GO:0016042	lipid catabolic process	31	9	TRIREDRAFT_107263,TRIREDRAFT_120125,TRIREDRAFT_122091,TRIREDRAFT_123572,TRIREDRAFT_3568,TRIREDRAFT_60194,TRIREDRAFT_66604,TRIREDRAFT_70191,TRIREDRAFT_71259,	29.0	4.44	5.95	0.000110737476978	0.0156282192712	0.102653641159
GO:0071897	DNA biosynthetic process	9	5	TRIREDRAFT_120486,TRIREDRAFT_22881,TRIREDRAFT_58509,TRIREDRAFT_71468,TRIREDRAFT_75518,	55.6	8.5	18.07	0.000118012443256	0.0156282192712	0.109397534899
GO:0006950	response to stress	196	27	TRIREDRAFT_102458,TRIREDRAFT_107805,TRIREDRAFT_112230,TRIREDRAFT_112233,TRIREDRAFT_120486,TRIREDRAFT_121397,TRIREDRAFT_122447,TRIREDRAFT_123149,TRIREDRAFT_22881,TRIREDRAFT_3027,TRIREDRAFT_30578,TRIREDRAFT_40346,TRIREDRAFT_4170,TRIREDRAFT_49205,TRIREDRAFT_54129,TRIREDRAFT_56515,TRIREDRAFT_58076,TRIREDRAFT_58213,TRIREDRAFT_58509,TRIREDRAFT_61042,TRIREDRAFT_63200,TRIREDRAFT_64498,TRIREDRAFT_64832,TR…	13.8	2.11	2.37	0.000162289464903	0.0188052917457	0.150442333965
GO:0008610	lipid biosynthetic process	127	20	TRIREDRAFT_109747,TRIREDRAFT_110088,TRIREDRAFT_120154,TRIREDRAFT_21534,TRIREDRAFT_21908,TRIREDRAFT_44868,TRIREDRAFT_48788,TRIREDRAFT_49864,TRIREDRAFT_51806,TRIREDRAFT_55627,TRIREDRAFT_63507,TRIREDRAFT_63967,TRIREDRAFT_65891,TRIREDRAFT_74854,TRIREDRAFT_75589,TRIREDRAFT_78591,TRIREDRAFT_79059,TRIREDRAFT_81097,TRIREDRAFT_81110,TRIREDRAFT_81362,	15.7	2.41	2.76	0.000191304533944	0.0197043669962	0.177339302966
GO:0031204	posttranslational protein targeting to membrane, translocation	3	3	TRIREDRAFT_121397,TRIREDRAFT_121754,TRIREDRAFT_49149,	100.0	15.3	inf	0.000277602562778	0.0233943250632	0.257337575695
GO:0006620	posttranslational protein targeting to endoplasmic reticulum membrane	3	3	TRIREDRAFT_121397,TRIREDRAFT_121754,TRIREDRAFT_49149,	100.0	15.3	inf	0.000277602562778	0.0233943250632	0.257337575695
GO:0045047	protein targeting to ER	12	5	TRIREDRAFT_121397,TRIREDRAFT_121754,TRIREDRAFT_49149,TRIREDRAFT_80243,TRIREDRAFT_82150,	41.7	6.37	10.32	0.000629058681282	0.0448567228883	0.583137397548
GO:0072599	establishment of protein localization to endoplasmic reticulum	12	5	TRIREDRAFT_121397,TRIREDRAFT_121754,TRIREDRAFT_49149,TRIREDRAFT_80243,TRIREDRAFT_82150,	41.7	6.37	10.32	0.000629058681282	0.0448567228883	0.583137397548
GO:0006633	fatty acid biosynthetic process	27	7	TRIREDRAFT_21908,TRIREDRAFT_48788,TRIREDRAFT_65891,TRIREDRAFT_74854,TRIREDRAFT_78591,TRIREDRAFT_81110,TRIREDRAFT_81362,	25.9	3.97	5.07	0.00137093978745	0.0907757987833	1.0
GO:0006259	DNA metabolic process	170	22	TRIREDRAFT_102458,TRIREDRAFT_107805,TRIREDRAFT_110362,TRIREDRAFT_112230,TRIREDRAFT_112233,TRIREDRAFT_120486,TRIREDRAFT_122447,TRIREDRAFT_22881,TRIREDRAFT_30578,TRIREDRAFT_40346,TRIREDRAFT_56515,TRIREDRAFT_58076,TRIREDRAFT_58213,TRIREDRAFT_58509,TRIREDRAFT_61042,TRIREDRAFT_63200,TRIREDRAFT_64498,TRIREDRAFT_64832,TRIREDRAFT_66928,TRIREDRAFT_69998,TRIREDRAFT_71468,TRIREDRAFT_75518,	12.9	1.98	2.19	0.00150816093204	0.0932043456	1.0
GO:0070972	protein localization to endoplasmic reticulum	15	5	TRIREDRAFT_121397,TRIREDRAFT_121754,TRIREDRAFT_49149,TRIREDRAFT_80243,TRIREDRAFT_82150,	33.3	5.1	7.22	0.00202436738645	0.117286785453	1.0
GO:0006310	DNA recombination	30	7	TRIREDRAFT_102458,TRIREDRAFT_122447,TRIREDRAFT_22881,TRIREDRAFT_58213,TRIREDRAFT_58509,TRIREDRAFT_63200,TRIREDRAFT_71468,	23.3	3.57	4.41	0.00265034823199	0.144521930062	1.0
GO:0000723	telomere maintenance	11	4	TRIREDRAFT_58213,TRIREDRAFT_63200,TRIREDRAFT_66928,TRIREDRAFT_71468,	36.4	5.56	8.24	0.00410912541354	0.15814341469	1.0
GO:0042276	error-prone translesion synthesis	2	2	TRIREDRAFT_120486,TRIREDRAFT_75518,	100.0	15.3	inf	0.00426492488375	0.15814341469	1.0
GO:0006559	L-phenylalanine catabolic process	2	2	TRIREDRAFT_77739,TRIREDRAFT_77749,	100.0	15.3	inf	0.00426492488375	0.15814341469	1.0
GO:0016094	polyprenol biosynthetic process	2	2	TRIREDRAFT_21534,TRIREDRAFT_63507,	100.0	15.3	inf	0.00426492488375	0.15814341469	1.0
GO:0019408	dolichol biosynthetic process	2	2	TRIREDRAFT_21534,TRIREDRAFT_63507,	100.0	15.3	inf	0.00426492488375	0.15814341469	1.0
GO:0006044	N-acetylglucosamine metabolic process	2	2	TRIREDRAFT_49898,TRIREDRAFT_79671,	100.0	15.3	inf	0.00426492488375	0.15814341469	1.0
GO:1902222	erythrose 4-phosphate/phosphoenolpyruvate family amino acid catabolic process	2	2	TRIREDRAFT_77739,TRIREDRAFT_77749,	100.0	15.3	inf	0.00426492488375	0.15814341469	1.0
GO:0006642	triglyceride mobilization	2	2	TRIREDRAFT_107263,TRIREDRAFT_71259,	100.0	15.3	inf	0.00426492488375	0.15814341469	1.0
GO:0072330	monocarboxylic acid biosynthetic process	33	7	TRIREDRAFT_21908,TRIREDRAFT_48788,TRIREDRAFT_65891,TRIREDRAFT_74854,TRIREDRAFT_78591,TRIREDRAFT_81110,TRIREDRAFT_81362,	21.2	3.24	3.9	0.00469276783322	0.162147124136	1.0
GO:0051716	cellular response to stimulus	280	30	TRIREDRAFT_102458,TRIREDRAFT_107263,TRIREDRAFT_107805,TRIREDRAFT_112230,TRIREDRAFT_112233,TRIREDRAFT_119616,TRIREDRAFT_120486,TRIREDRAFT_121397,TRIREDRAFT_122447,TRIREDRAFT_123149,TRIREDRAFT_22881,TRIREDRAFT_3027,TRIREDRAFT_30578,TRIREDRAFT_40346,TRIREDRAFT_4170,TRIREDRAFT_49205,TRIREDRAFT_54129,TRIREDRAFT_56515,TRIREDRAFT_58076,TRIREDRAFT_58213,TRIREDRAFT_58509,TRIREDRAFT_60194,TRIREDRAFT_61042,…	10.7	1.64	1.77	0.00472273177094	0.162147124136	1.0
GO:0006631	fatty acid metabolic process	34	7	TRIREDRAFT_21908,TRIREDRAFT_48788,TRIREDRAFT_65891,TRIREDRAFT_74854,TRIREDRAFT_78591,TRIREDRAFT_81110,TRIREDRAFT_81362,	20.6	3.15	3.75	0.00558482117731	0.184897472549	1.0
GO:0032200	telomere organization	12	4	TRIREDRAFT_58213,TRIREDRAFT_63200,TRIREDRAFT_66928,TRIREDRAFT_71468,	33.3	5.1	7.21	0.00584915877971	0.18697138582	1.0
GO:0006612	protein targeting to membrane	13	4	TRIREDRAFT_121397,TRIREDRAFT_121754,TRIREDRAFT_49149,TRIREDRAFT_80243,	30.8	4.71	6.4	0.00801867699951	0.247777119285	1.0
GO:0050896	response to stimulus	306	31	TRIREDRAFT_102458,TRIREDRAFT_107263,TRIREDRAFT_107805,TRIREDRAFT_112230,TRIREDRAFT_112233,TRIREDRAFT_119616,TRIREDRAFT_120486,TRIREDRAFT_121397,TRIREDRAFT_122447,TRIREDRAFT_123149,TRIREDRAFT_22881,TRIREDRAFT_3027,TRIREDRAFT_30578,TRIREDRAFT_40346,TRIREDRAFT_4170,TRIREDRAFT_49205,TRIREDRAFT_54129,TRIREDRAFT_56515,TRIREDRAFT_58076,TRIREDRAFT_58213,TRIREDRAFT_58509,TRIREDRAFT_60194,TRIREDRAFT_61042,…	10.1	1.55	1.66	0.0092244597264	0.275841102141	1.0
GO:0006302	double-strand break repair	14	4	TRIREDRAFT_122447,TRIREDRAFT_58213,TRIREDRAFT_63200,TRIREDRAFT_64498,	28.6	4.37	5.76	0.0106560343351	0.308691994644	1.0
GO:0006493	protein O-linked glycosylation	3	2	TRIREDRAFT_22527,TRIREDRAFT_75421,	66.7	10.2	28.72	0.0122395695257	0.333708263246	1.0
GO:0019985	translesion synthesis	3	2	TRIREDRAFT_120486,TRIREDRAFT_75518,	66.7	10.2	28.72	0.0122395695257	0.333708263246	1.0
GO:0008654	phospholipid biosynthetic process	61	9	TRIREDRAFT_109747,TRIREDRAFT_110088,TRIREDRAFT_44868,TRIREDRAFT_49864,TRIREDRAFT_51806,TRIREDRAFT_55627,TRIREDRAFT_63967,TRIREDRAFT_75589,TRIREDRAFT_79059,	14.8	2.26	2.51	0.0166994013683	0.367309259522	1.0
GO:0009074	aromatic amino acid family catabolic process	9	3	TRIREDRAFT_123550,TRIREDRAFT_77739,TRIREDRAFT_77749,	33.3	5.1	7.19	0.0173260249721	0.367309259522	1.0
GO:0006144	purine nucleobase metabolic process	9	3	TRIREDRAFT_48792,TRIREDRAFT_76381,TRIREDRAFT_79373,	33.3	5.1	7.19	0.0173260249721	0.367309259522	1.0
GO:0046165	alcohol biosynthetic process	16	4	TRIREDRAFT_120154,TRIREDRAFT_21534,TRIREDRAFT_63507,TRIREDRAFT_79059,	25.0	3.82	4.8	0.0174636302666	0.367309259522	1.0
GO:0009072	aromatic amino acid family metabolic process	24	5	TRIREDRAFT_102744,TRIREDRAFT_121856,TRIREDRAFT_123550,TRIREDRAFT_77739,TRIREDRAFT_77749,	20.8	3.19	3.8	0.0176101121283	0.367309259522	1.0
GO:0090150	establishment of protein localization to membrane	25	5	TRIREDRAFT_121397,TRIREDRAFT_121754,TRIREDRAFT_23221,TRIREDRAFT_49149,TRIREDRAFT_80243,	20.0	3.06	3.6	0.020864450481	0.367309259522	1.0
GO:0009063	cellular amino acid catabolic process	25	5	TRIREDRAFT_121405,TRIREDRAFT_123550,TRIREDRAFT_56726,TRIREDRAFT_77739,TRIREDRAFT_77749,	20.0	3.06	3.6	0.020864450481	0.367309259522	1.0
GO:0006066	alcohol metabolic process	34	6	TRIREDRAFT_120154,TRIREDRAFT_21534,TRIREDRAFT_52267,TRIREDRAFT_58356,TRIREDRAFT_63507,TRIREDRAFT_79059,	17.6	2.7	3.09	0.0212224949059	0.367309259522	1.0
GO:0019348	dolichol metabolic process	4	2	TRIREDRAFT_21534,TRIREDRAFT_63507,	50.0	7.65	14.36	0.0234228155838	0.367309259522	1.0
GO:0072523	purine-containing compound catabolic process	4	2	TRIREDRAFT_3873,TRIREDRAFT_48792,	50.0	7.65	14.36	0.0234228155838	0.367309259522	1.0
GO:1902221	erythrose 4-phosphate/phosphoenolpyruvate family amino acid metabolic process	4	2	TRIREDRAFT_77739,TRIREDRAFT_77749,	50.0	7.65	14.36	0.0234228155838	0.367309259522	1.0
GO:0006303	double-strand break repair via nonhomologous end joining	4	2	TRIREDRAFT_58213,TRIREDRAFT_63200,	50.0	7.65	14.36	0.0234228155838	0.367309259522	1.0
GO:0006641	triglyceride metabolic process	4	2	TRIREDRAFT_107263,TRIREDRAFT_71259,	50.0	7.65	14.36	0.0234228155838	0.367309259522	1.0
GO:0006639	acylglycerol metabolic process	4	2	TRIREDRAFT_107263,TRIREDRAFT_71259,	50.0	7.65	14.36	0.0234228155838	0.367309259522	1.0
GO:0016093	polyprenol metabolic process	4	2	TRIREDRAFT_21534,TRIREDRAFT_63507,	50.0	7.65	14.36	0.0234228155838	0.367309259522	1.0
GO:0006301	postreplication repair	4	2	TRIREDRAFT_120486,TRIREDRAFT_75518,	50.0	7.65	14.36	0.0234228155838	0.367309259522	1.0
GO:0006638	neutral lipid metabolic process	4	2	TRIREDRAFT_107263,TRIREDRAFT_71259,	50.0	7.65	14.36	0.0234228155838	0.367309259522	1.0
GO:0006570	tyrosine metabolic process	4	2	TRIREDRAFT_77739,TRIREDRAFT_77749,	50.0	7.65	14.36	0.0234228155838	0.367309259522	1.0
GO:0006558	L-phenylalanine metabolic process	4	2	TRIREDRAFT_77739,TRIREDRAFT_77749,	50.0	7.65	14.36	0.0234228155838	0.367309259522	1.0
GO:0001522	pseudouridine synthesis	10	3	TRIREDRAFT_119623,TRIREDRAFT_38372,TRIREDRAFT_75335,	30.0	4.59	6.16	0.0235703817113	0.367309259522	1.0
GO:0006284	base-excision repair	10	3	TRIREDRAFT_30578,TRIREDRAFT_40346,TRIREDRAFT_64832,	30.0	4.59	6.16	0.0235703817113	0.367309259522	1.0
GO:0072657	protein localization to membrane	26	5	TRIREDRAFT_121397,TRIREDRAFT_121754,TRIREDRAFT_23221,TRIREDRAFT_49149,TRIREDRAFT_80243,	19.2	2.94	3.43	0.0244873950394	0.367309259522	1.0
GO:0044283	small molecule biosynthetic process	171	18	TRIREDRAFT_102744,TRIREDRAFT_120154,TRIREDRAFT_124115,TRIREDRAFT_21534,TRIREDRAFT_21908,TRIREDRAFT_48788,TRIREDRAFT_60346,TRIREDRAFT_63507,TRIREDRAFT_65891,TRIREDRAFT_74854,TRIREDRAFT_78591,TRIREDRAFT_79059,TRIREDRAFT_79373,TRIREDRAFT_80716,TRIREDRAFT_81089,TRIREDRAFT_81110,TRIREDRAFT_81362,TRIREDRAFT_82667,	10.5	1.61	1.71	0.0298287873996	0.367309259522	1.0
GO:0006298	mismatch repair	11	3	TRIREDRAFT_120486,TRIREDRAFT_56515,TRIREDRAFT_61042,	27.3	4.17	5.39	0.0308683528228	0.367309259522	1.0
GO:0006888	endoplasmic reticulum to Golgi vesicle-mediated transport	19	4	TRIREDRAFT_119742,TRIREDRAFT_46639,TRIREDRAFT_52208,TRIREDRAFT_77038,	21.1	3.22	3.84	0.0318595298194	0.367309259522	1.0
GO:0006644	phospholipid metabolic process	79	10	TRIREDRAFT_109747,TRIREDRAFT_110088,TRIREDRAFT_44868,TRIREDRAFT_49864,TRIREDRAFT_51806,TRIREDRAFT_55627,TRIREDRAFT_63967,TRIREDRAFT_70532,TRIREDRAFT_75589,TRIREDRAFT_79059,	12.7	1.94	2.1	0.0321016667449	0.367309259522	1.0
GO:0051668	localization within membrane	28	5	TRIREDRAFT_121397,TRIREDRAFT_121754,TRIREDRAFT_23221,TRIREDRAFT_49149,TRIREDRAFT_80243,	17.9	2.73	3.13	0.0328866432291	0.367309259522	1.0
GO:0000731	DNA synthesis involved in DNA repair	5	2	TRIREDRAFT_120486,TRIREDRAFT_75518,	40.0	6.12	9.57	0.0373629583661	0.367309259522	1.0
GO:0046470	phosphatidylcholine metabolic process	5	2	TRIREDRAFT_44868,TRIREDRAFT_49864,	40.0	6.12	9.57	0.0373629583661	0.367309259522	1.0
GO:0006656	phosphatidylcholine biosynthetic process	5	2	TRIREDRAFT_44868,TRIREDRAFT_49864,	40.0	6.12	9.57	0.0373629583661	0.367309259522	1.0
GO:1901361	organic cyclic compound catabolic process	60	8	TRIREDRAFT_123550,TRIREDRAFT_123795,TRIREDRAFT_3873,TRIREDRAFT_42825,TRIREDRAFT_48792,TRIREDRAFT_76291,TRIREDRAFT_77739,TRIREDRAFT_77749,	13.3	2.04	2.22	0.0401543175066	0.367309259522	1.0
GO:0044282	small molecule catabolic process	62	8	TRIREDRAFT_121405,TRIREDRAFT_123550,TRIREDRAFT_42825,TRIREDRAFT_56726,TRIREDRAFT_58356,TRIREDRAFT_76381,TRIREDRAFT_77739,TRIREDRAFT_77749,	12.9	1.97	2.14	0.0474350175764	0.367309259522	1.0
GO:0008299	isoprenoid biosynthetic process	13	3	TRIREDRAFT_21534,TRIREDRAFT_63507,TRIREDRAFT_75589,	23.1	3.53	4.31	0.0485649063213	0.367309259522	1.0

## Sheet: Cluster 5
ID	Name	Bgd count	Result count	Result gene list	Pct of bgd	Fold enrichment	Odds ratio	P-value	Benjamini	Bonferroni
GO:0042886	amide transport	14	3	TRIREDRAFT_120017,TRIREDRAFT_46794,TRIREDRAFT_59364,	21.4	8.89	11.24	0.00411635264138	0.516383307574	1.0
GO:0055085	transmembrane transport	491	20	TRIREDRAFT_105798,TRIREDRAFT_111888,TRIREDRAFT_120017,TRIREDRAFT_121986,TRIREDRAFT_122153,TRIREDRAFT_38812,TRIREDRAFT_43701,TRIREDRAFT_44278,TRIREDRAFT_46794,TRIREDRAFT_59272,TRIREDRAFT_59364,TRIREDRAFT_59388,TRIREDRAFT_62285,TRIREDRAFT_66819,TRIREDRAFT_69611,TRIREDRAFT_70098,TRIREDRAFT_71059,TRIREDRAFT_76897,TRIREDRAFT_81022,TRIREDRAFT_82296,	4.1	1.69	1.82	0.0138267438399	0.516383307574	1.0
GO:0006749	glutathione metabolic process	39	4	TRIREDRAFT_110853,TRIREDRAFT_22453,TRIREDRAFT_36822,TRIREDRAFT_81979,	10.3	4.25	4.72	0.0138849497091	0.516383307574	1.0
GO:0009446	putrescine biosynthetic process	1	1	TRIREDRAFT_80980,	100.0	41.47	inf	0.0241112828439	0.516383307574	1.0
GO:0009445	putrescine metabolic process	1	1	TRIREDRAFT_80980,	100.0	41.47	inf	0.0241112828439	0.516383307574	1.0
GO:0002182	cytoplasmic translational elongation	1	1	TRIREDRAFT_123202,	100.0	41.47	inf	0.0241112828439	0.516383307574	1.0
GO:0046051	UTP metabolic process	1	1	TRIREDRAFT_47221,	100.0	41.47	inf	0.0241112828439	0.516383307574	1.0
GO:0006183	GTP biosynthetic process	1	1	TRIREDRAFT_47221,	100.0	41.47	inf	0.0241112828439	0.516383307574	1.0
GO:0006228	UTP biosynthetic process	1	1	TRIREDRAFT_47221,	100.0	41.47	inf	0.0241112828439	0.516383307574	1.0
GO:0006313	transposition, DNA-mediated	1	1	TRIREDRAFT_121091,	100.0	41.47	inf	0.0241112828439	0.516383307574	1.0
GO:0032196	transposition	1	1	TRIREDRAFT_121091,	100.0	41.47	inf	0.0241112828439	0.516383307574	1.0
GO:0015074	DNA integration	1	1	TRIREDRAFT_121091,	100.0	41.47	inf	0.0241112828439	0.516383307574	1.0
GO:0009209	pyrimidine ribonucleoside triphosphate biosynthetic process	2	1	TRIREDRAFT_47221,	50.0	20.74	40.73	0.0476448490638	0.576942815126	1.0
GO:0006241	CTP biosynthetic process	2	1	TRIREDRAFT_47221,	50.0	20.74	40.73	0.0476448490638	0.576942815126	1.0
GO:0009148	pyrimidine nucleoside triphosphate biosynthetic process	2	1	TRIREDRAFT_47221,	50.0	20.74	40.73	0.0476448490638	0.576942815126	1.0
GO:0046036	CTP metabolic process	2	1	TRIREDRAFT_47221,	50.0	20.74	40.73	0.0476448490638	0.576942815126	1.0
GO:0009208	pyrimidine ribonucleoside triphosphate metabolic process	2	1	TRIREDRAFT_47221,	50.0	20.74	40.73	0.0476448490638	0.576942815126	1.0
GO:0046039	GTP metabolic process	2	1	TRIREDRAFT_47221,	50.0	20.74	40.73	0.0476448490638	0.576942815126	1.0
GO:0006857	oligopeptide transport	2	1	TRIREDRAFT_46794,	50.0	20.74	40.73	0.0476448490638	0.576942815126	1.0
GO:0006575	cellular modified amino acid metabolic process	57	4	TRIREDRAFT_110853,TRIREDRAFT_22453,TRIREDRAFT_36822,TRIREDRAFT_81979,	7.0	2.91	3.11	0.0479198934212	0.576942815126	1.0
GO:0044042	glucan metabolic process	15	2	TRIREDRAFT_123368,TRIREDRAFT_82227,	13.3	5.53	6.29	0.0493881009057	0.576942815126	1.0
GO:0006073	cellular glucan metabolic process	15	2	TRIREDRAFT_123368,TRIREDRAFT_82227,	13.3	5.53	6.29	0.0493881009057	0.576942815126	1.0

## Sheet: Cluster 6 unassigned genes
ID	Name	Bgd count	Result count	Result gene list	Pct of bgd	Fold enrichment	Odds ratio	P-value	Benjamini	Bonferroni
GO:0001522	pseudouridine synthesis	10	2	TRIREDRAFT_3671,TRIREDRAFT_44449,	20.0	12.21	15.28	0.0109821219873	0.48200032251	1.0
GO:0016052	carbohydrate catabolic process	90	5	TRIREDRAFT_121735,TRIREDRAFT_55319,TRIREDRAFT_57128,TRIREDRAFT_68606,TRIREDRAFT_71072,	5.6	3.39	3.66	0.0157056157396	0.48200032251	1.0
GO:0005980	glycogen catabolic process	1	1	TRIREDRAFT_57128,	100.0	61.04	inf	0.0163833075735	0.48200032251	1.0
GO:0006685	sphingomyelin catabolic process	1	1	TRIREDRAFT_77093,	100.0	61.04	inf	0.0163833075735	0.48200032251	1.0
GO:0006684	sphingomyelin metabolic process	1	1	TRIREDRAFT_77093,	100.0	61.04	inf	0.0163833075735	0.48200032251	1.0
GO:0018198	peptidyl-cysteine modification	2	1	TRIREDRAFT_3596,	50.0	30.52	60.6	0.0325006934751	0.48200032251	1.0
GO:0018160	peptidyl-pyrromethane cofactor linkage	2	1	TRIREDRAFT_3596,	50.0	30.52	60.6	0.0325006934751	0.48200032251	1.0
GO:0140021	mitochondrial ADP transmembrane transport	2	1	TRIREDRAFT_104106,	50.0	30.52	60.6	0.0325006934751	0.48200032251	1.0
GO:1901679	nucleotide transmembrane transport	2	1	TRIREDRAFT_104106,	50.0	30.52	60.6	0.0325006934751	0.48200032251	1.0
GO:0072530	purine-containing compound transmembrane transport	2	1	TRIREDRAFT_104106,	50.0	30.52	60.6	0.0325006934751	0.48200032251	1.0
GO:0000379	tRNA-type intron splice site recognition and cleavage	2	1	TRIREDRAFT_120570,	50.0	30.52	60.6	0.0325006934751	0.48200032251	1.0
GO:0031222	arabinan catabolic process	2	1	TRIREDRAFT_55319,	50.0	30.52	60.6	0.0325006934751	0.48200032251	1.0
GO:0031221	arabinan metabolic process	2	1	TRIREDRAFT_55319,	50.0	30.52	60.6	0.0325006934751	0.48200032251	1.0
GO:0015866	ADP transport	2	1	TRIREDRAFT_104106,	50.0	30.52	60.6	0.0325006934751	0.48200032251	1.0
GO:1990544	mitochondrial ATP transmembrane transport	2	1	TRIREDRAFT_104106,	50.0	30.52	60.6	0.0325006934751	0.48200032251	1.0
GO:0016051	carbohydrate biosynthetic process	19	2	TRIREDRAFT_57128,TRIREDRAFT_68606,	10.5	6.43	7.18	0.0379302199146	0.48200032251	1.0
GO:0044275	cellular carbohydrate catabolic process	21	2	TRIREDRAFT_57128,TRIREDRAFT_71072,	9.5	5.81	6.42	0.0456096153356	0.48200032251	1.0
GO:0000272	polysaccharide catabolic process	50	3	TRIREDRAFT_121735,TRIREDRAFT_55319,TRIREDRAFT_57128,	6.0	3.66	3.91	0.0480928124137	0.48200032251	1.0
GO:0005977	glycogen metabolic process	3	1	TRIREDRAFT_57128,	33.3	20.35	30.3	0.0483564335012	0.48200032251	1.0
GO:0015867	ATP transport	3	1	TRIREDRAFT_104106,	33.3	20.35	30.3	0.0483564335012	0.48200032251	1.0
GO:0030149	sphingolipid catabolic process	3	1	TRIREDRAFT_77093,	33.3	20.35	30.3	0.0483564335012	0.48200032251	1.0
GO:0046177	D-gluconate catabolic process	3	1	TRIREDRAFT_71072,	33.3	20.35	30.3	0.0483564335012	0.48200032251	1.0
GO:0046466	membrane lipid catabolic process	3	1	TRIREDRAFT_77093,	33.3	20.35	30.3	0.0483564335012	0.48200032251	1.0
GO:0006750	glutathione biosynthetic process	3	1	TRIREDRAFT_104972,	33.3	20.35	30.3	0.0483564335012	0.48200032251	1.0
GO:0006112	energy reserve metabolic process	3	1	TRIREDRAFT_57128,	33.3	20.35	30.3	0.0483564335012	0.48200032251	1.0
GO:0005978	glycogen biosynthetic process	3	1	TRIREDRAFT_57128,	33.3	20.35	30.3	0.0483564335012	0.48200032251	1.0
