# Supplementary material for: Effect of the res2 transcription factor gene deletion on protein secretion and stress response in the hyperproducer strain Trichoderma reesei Rut-C30
Source: BMC Microbiol. 2023 Nov 30;23:374. doi: 10.1186/s12866-023-03125-z (PMC10687790; doi:10.1186/s12866-023-03125-z)
Supplement: Supplementary file 8 — Additional file 8. List of primers used in this study. [file 12866_2023_3125_MOESM8_ESM.xlsx]

## Sheet: Sheet1
Additional file 8 : List of primers used in this study
Description	Amplicon Size (bp)	Forward Primer (5’-3’ Sequence)	Reverse Primer (5’-3’ Sequence)
res2 cassette amplification	3320	GAT CTT CGC ATC TGG CAT	CAG TCG TCG AGG AAG AGA
res2 qPCR (genetic validation)	134	ACC CCA ATG ACC TGG CCA	GCC ATC CAG CAG CTC GTC
hyg qPCR (genetic validation)	190	GAA TTC AGC GAG AGC CTG AC	TGT ATT GAC CGA TTC CTT GC
bgl2 (bgl1/cel3A) qPCR (off-target validation)	131	CTG TAC ATC ACC TAC CCA TC	TAG CTG AGA TCT CGT CGT C
sar1 qPCR (exon-exon junction for fd primer)	115	TGG ATC GTC AAC TGG TTC TAC GA	GCA TGT GTA GCA ACG TGG TCT TT
glk1 qPCR (exon-exon junction for fd primer)	118	AAG CCA ACG CGG GAT TAA AG	GTG CCG CCC AGG TCT ACA G
bip1 qPCR	160	TCC AGG CCG ACA TCA AGC A	CCC AGG TAC GAC TCG GCA A
pdi1 qPCR	155	AGG ACT TCA AGA CCG CCG A	GCC CTC AGC CTC AGC AAC
hac1 qPCR spliced	157	CAG ACC AAG GAG GAG GAC G	CAC CGA TTG ACA CTG CAG GAC
cbh1 qPCR	122	CCGAGCTTGGTAGTTACTCTG	GGTAGCCTTCTTGACTGAGT
